# Supplementary material for: Unity in defence: honeybee workers exhibit conserved molecular responses to diverse pathogens
Source: BMC Genomics. 2017 Mar 2;18:207. doi: 10.1186/s12864-017-3597-6 (PMC5333379; doi:10.1186/s12864-017-3597-6)
Supplement: Additional file 2: Table ST1. — List of 7,077 genes ordered by their rank product after the rank product analysis looking for up-regulated genes. Genes ordered from higher ranks (up-regulated) to lower ranks (non-regulated). Table ST2. List of 7,077 genes ordered by their rank product after the rank product analysis looking for down-regulated genes. Genes ordered from higher ranks (down-regulated) to lower ranks (non-regulated). Table ST3. List of 7,077 genes ordered by their rank product after the rank product analysis looking for differentially-regulated genes. Genes ordered from higher ranks (differentially-regulated) to lower ranks (non-regulated). Table ST4. List of 7,077 genes ordered by their rank product after the directed rank product analysis looking for up-regulated genes in abdominal tissue, after Nosema infection. Table ST5. List of 7,077 genes ordered by their rank product after the directed rank product analysis looking for down-regulated genes in abdominal tissue, after Nosema infection. Table ST6. Functional analysis (GO slim) based on top up-regulated genes in abdominal tissues (gut, fat body or all abdomen) upon infection by Nosema. Cut-off < 0.01 uncorrected p-value, genes from S4 Table. Table ST7. Functional analysis (GO slim) based on top down-regulated genes in abdominal tissues (gut, fat body or all abdomen) upon infection by Nosema. Cut-off < 0.01 uncorrected p-value, genes from S5 Table. Table ST8. List of 7,077 genes ordered by their rank product after the directed rank product analysis looking for up-regulated genes after RNA virus infection and Varroa infestation. Table ST9. List of 7,077 genes ordered by their rank product after the directed rank product analysis looking for down-regulated genes after RNA virus infection and Varroa infestation. Table ST10. Functional analysis (GO slim) based on top up-regulated genes upon infection by RNA virus and Varroa infestation. Cut-off < 0.01 uncorrected p-value, genes from S8 Table. Table ST11. Functional analysis (GO slim) ba [file 12864_2017_3597_MOESM2_ESM.xlsx]

## Sheet: ST1 Upregulated genes
NCBI_ID	pvalue	bh_corr_pvalue	rank_product	rank_of_rankproduct	dataset1	dataset2	dataset3	dataset4	dataset5	dataset6	dataset7	dataset8	dataset9	dataset10	dataset11	dataset12	dataset13	dataset14	dataset15	dataset16	dataset17	dataset18	dataset19	gene_name	description	evolutionary_rate
724239	0	0	107.27	1	4	19.5	7074	6	6239	5061	7	322	1	5	6	6857	2016	12	33	6970	131	826	13	LOC724239	kynurenine/alpha-aminoadipate aminotransferase, mitochondrial-like	0.9456
726418	0	0	214.847	2	25	39	62	5	3296	4239	180	508	994	16	8	4650	310	8	2054	5027	31	6092	185	LOC726418	flavin-containing monooxygenase FMO GS-OX-like 3-like	0.9338
411188	0	0	307.318	3	29	227	206	14	498	4814	3029	3936	1062	9	24	1243	4175	62	103	7059	60	1073	98	LOC411188	L-lactate dehydrogenase	1.0216
413397	0	0	368.024	4	21	7069	5902	369	5624	5708	547	1	1275	85	1892	4555	3625	2	7024	2165	71	17	8	Def2	defensin 2	1.1691
406130	0	0	398.493	5	67	742	1	122	10	3	3506	17	7045	26	1754	6830	6542	5104	74	1983	5908.5	5538	6706	Melt	melittin	NA
552832	0	0	410.504	6	115	575	2104	55	6913	6923	3176	6125	34	422	10	6524	2515	7	6421	6630	375	6	4	LOC552832	glycine N-methyltransferase-like	0.9052
410087	0	0	413.804	7	63	1142	5002	8	5956	278	6891	6987	1873	17	5	5071	1330	4	6536	6023	892	89	17	LOC410087	protein lethal(2)essential for life-like	1.126
413908	4.23908e-08	3.75e-05	473.806	8	39	6758.5	5022	56	6806	6566	5069	5824	1052	40	241	3539	855	859	32	590	7049	1	2	CYP6AS12	cytochrome P450 6AS12	1.1636
724654	1.27173e-07	0.0001	508.273	9	14	5868	110	2852	5989	3348	1866	7067	155	11	44	7020	1498	6	40	6841	345	2102	407	LOC724654	cytochrome b5 type B-like	1.164
552461	1.69563e-07	0.00012	541.909	10	2071	153	133	22	374	2354	5614	5119	2313	225	13	3977	2802	5	79	4603	6197	265	1667	LOC552461	protease inhibitor 1	1.2504
409962	6.35863e-07	0.000409091	593.754	11	225	133	6216	815	448	1229	3402	1722	5227	6935	1	1978	6966	1	1423	388	39	1343	7072			0.9607
724367	1.2152e-06	0.000716667	616.374	12	740	3382	6412	4	7001	7038	3650	7066	4852	94	2	5950	413	3	6951	6858	2050	79	24	LOC724367	protein lethal(2)essential for life-like	1.1057
100576555	2.41628e-06	0.00131539	653.355	13	13	1911	144	6197	603	92	6446	917	234	39	6929	7049	3402	3983	21	2123	35	2121	2116	LOC100576555	uncharacterized LOC100576555	1.3938
100579048	3.06627e-06	0.00155	663.785	14	77	154	4870	2126	4338	4905	2118	3029	104	76	119	3147	1800	169	48	1495	172	1496	1491			NA
725017	3.60322e-06	0.0017	674.405	15	1	8.5	4173	6980	2528	6293	4193	169	6739	4	6977	1427	5372	6951	1	150	3576	6868	5451	LOC725017	UDP-glycosyltransferase	1.2841
406142	4.7619e-06	0.00210625	688.931	16	45	942	2903	121	384	7071	7030	41	606	10	6459	7077	2214	541	4	7077	7055	6609	165	LOC406142	hymenoptaecin	1.5074
100126690	8.53469e-06	0.00336667	724.774	17	23	26	5443	938	223	25	6852	5638	4983	66	811	406	1041	1973	7041	6605	8	5910	6864	Pban	pheromone biosynthesis-activating neuropeptide	1.0501
412015	8.56295e-06	0.00336667	724.943	18	1232	193	1817	402	4842	1884	6397	6143	6567	4811	294	79	216	305	1758	255	543	34	89	LOC412015	6-pyruvoyl tetrahydrobiopterin synthase-like	0.903
724777	9.43903e-06	0.00351579	730.355	19	97	481	23	63	3	2454	6937	3776	1973	6908	151	6086	7061	69	7021	4247	51	6148	3433	CPR14	cuticular protein 14	0.8399
100577781	1.01597e-05	0.003595	734.512	20	137	7047	32	6778	34	3701	6393	118	675	107	3045	2426	2224	644	455	1877	62.5	1876	1870	LOC100577781	uncharacterized LOC100577781	NA
725175	1.12053e-05	0.00377619	740.025	21	54	174	27	1288	4992	3790	6840	635	117	1359	41	2187	1388	23	6973	6757	238	4512	5302	LOC725175	uncharacterized LOC725175	1.3092
412890	2.52367e-05	0.00811818	793.951	22	702	208	1617	547	3386	2007	1218	1210	1013	288	2241	1546	40	948	167	6302	334	732	978	LOC412890	A disintegrin and metalloproteinase with thrombospondin motifs 3-like	1.0569
406144	2.74127e-05	0.00843478	800.087	23	130	201	1542	34	36	7069	6760	301	4836	230	6985	7074	171	2641	14	6874	7057	6390	189			1.3109
406140	2.87269e-05	0.00847083	803.264	24	31	2837	2878	28	792	7065	6350	989	5111	3	4609	7073	4875	1131	3	7076	2839	1524	247	Apid1	apidaecin 1	NA
410627	3.08464e-05	0.008732	807.768	25	71	8.5	6985	289	391	5418	7015	6857	1833	75	2114	6901	2199	561	187	7056	131	360	906	LOC410627	putative aminopeptidase W07G4.4-like	0.8874
406145	4.07235e-05	0.0102767	826.847	26	262	1472	2050	6281	1	21	405	27	7076	19	926	6781	6325	3074	2779	6639	4752	2445	6725			1.3026
409097	4.16702e-05	0.0102767	828.578	27	104	6895	3283	59	1905	3951	611	929	6215	70	14	2135	1701	58	6833	246	3032	5671	1276	MsrA	methionine sulphoxide reductase A	0.93
552686	4.24756e-05	0.0102767	829.749	28	79	2245	3096	202	7051	2280	3330	6656	697	43	30	1158	2012	102	5975	1171	2246	35	6209	LOC552686	breast cancer metastasis-suppressor 1-like protein-A-like	0.8146
724595	4.29702e-05	0.0102767	830.468	29	1335	277	6367	1674	27	10	12	3149	6575	876	5873	226	6613	5973	691	5211	46.5	6956	2073	hdc	headcase	0.8
724644	4.35637e-05	0.0102767	831.523	30	1112	6484	2235	214	5652	2549	1316	6286	714	129	181	6130	2961	84	124	7057	6760	27	18	LOC724644	uncharacterized LOC724644	0.9324
551600	5.90787e-05	0.0134871	854.304	31	1778	340	40	3	2943	651	5020	6884	42	5654	11	4444	2168	3285	4766	5516	1355	1597	2222	Cht5	chitinase 5	1.0178
726737	6.87156e-05	0.0151969	865.674	32	17	505	2942	7037	6814	5750	5662	12	4889	62	5385	1467	4325	3641	81	6968	82	64	1221	LOC726737	venom acid phosphatase Acph-1-like	1.1966
724658	7.48905e-05	0.0156147	872.965	33	4391	2526	4194	3205	2296	1899	1677	1322	3575	402	12	2272	3	15	749	4707	1404	1947	3090	SPH52	serine protease homolog 52	1.1241
413858	7.50177e-05	0.0156147	873.155	34	6	4367	195	6145	75	4278	416	1916	275	310	6503	2232	2851	6326	9	1153	5052	1446	5594	LOC413858	uncharacterized LOC413858	1.2288
412162	8.11502e-05	0.0164086	878.998	35	173	1	5836	6918	6665	6650	6429	1366	4351	42	1759	577	1322	3258	858	6596	1	5752	1220	LOC412162	armadillo repeat-containing protein 4-like	NA
552293	0.000105991	0.0208361	899.784	36	144	3651	4596	91	272	1124	2257	3216	954	55	137	6258	5130	243	553	4965	523	4050	845	LOC552293	sialin-like	0.9569
552583	0.000109453	0.0209351	902.489	37	643	162	4619	70	1892	1867	6209	6136	3221	515	100	432	3920	77	2236	779	1797	1271	365	LOC552583	guanosine-3',5'-bis(diphosphate) 3'-pyrophosphohydrolase MESH1-like	1.0844
726323	0.000112505	0.0209526	904.801	38	5593	667	137	387	97	561	4304	1851	6306	5833	19	916	6838	11	4186	2147	877	2146	2140	LOC726323	uncharacterized LOC726323	1.3148
409042	0.000126989	0.0230436	914.641	39	7034	38	150	6767	2543	2513	2509	860	445	119	6838	3907	1352	6607	262	6727	99	445	50	Crzr	corazonin receptor	1.1279
100577229	0.000164801	0.0291575	936.319	40	194	210	3868	409	2391	4450	3374	3758	4018	603	620	388	3487	1690	69	1633	32	1634	1628			1.2412
552685	0.000203434	0.0351146	954.874	41	7	13	3962	183	165	6576	1830	2449	5754	8	236	6577	7077	1187	3208	2332	6942	6995	5945	LOC552685	uncharacterized LOC552685	0.9445
100049571	0.000214003	0.0352458	959.591	42	2045	558	5230	17	1526	748	146	4416	56	2000	92	4923	6848	814	1412	1856	2404	1856	1850			NA
100576284	0.000219005	0.0352458	961.536	43	53	94	5739	5234	100	7061	4499	697	4975	96	876	3172	424	1050	5906	2233	37	2232	2226	LOC100576284	uncharacterized LOC100576284	1.4061
100576224	0.00022802	0.0352458	965.01	44	6500	2	5831	6891	5419	7051	4405	3796	2511	12	831	1153	4982	2885	41	3107	3	3102	3096	LOC100576224	carbonic anhydrase 2-like	1.0974
413106	0.000230606	0.0352458	966.038	45	8	6501.5	5753	125	6025	3040	6581	7031	6251	6989	477	25	271	754	344	4377	233	67	6539	LOC413106	uncharacterized LOC413106	1.1055
406143	0.000232514	0.0352458	966.81	46	98	82	1222	13	71	7070	6954	7063	7058	6939	46	4726	1156	20	1422	6405	3652	6438	3174	Def1	defensin 1	1.0519
724642	0.000234732	0.0352458	967.546	47	2699	756	1143	384	99	304	1544	2359	4527	6643	53	1367	30	63	7016	6230	803	5476	6876	LOC724642	f-box/LRR-repeat protein 21-like	0.9713
726058	0.000239056	0.0352458	969.149	48	2029	4818	1623	1142	1607	245	549	6797	1116	2027	25	4849	116	22	2029	857	5844	1409	2067	Ssrp	structure specific recognition protein	0.8726
727110	0.000246503	0.035602	971.933	49	48	29	227	2601	148	2720	6545	5301	2544	5855	418	7018	5734	86	5554	6444	110	1397	428	Y-x2	yellow-x2	0.9436
552381	0.00032388	0.045842	997.53	50	1013	1771	903	596	1022	4840	144	703	5932	189	199	5375	727	411	4966	3785	1771	815	203	AGLU-like2	alpha glucosidase-like 2	1.0121
727186	0.000333206	0.0462373	1000.01	51	7039	1481	2623	107	5837	2975	6792	4572	4126	1120	124	5931	1233	775	5015	3	956	49	277			1.1813
551367	0.000348071	0.0473712	1004.06	52	6200	88	5727	6991	2	1656	29	4	6090	6250	5304	6485	6101	3703	7061	68	1364	6690	993	Apd-1	apidermin 1	NA
494509	0.00035515	0.0474226	1005.92	53	2556	6474	2170	444	115	1744	2139	3914	6080	537	164	3756	226	134	122	6343	4742	647	289	Mvl	malvolio	0.9416
551400	0.000366144	0.0477164	1008.84	54	3629	405	3384	25	263	2000	1205	4361	1656	4200	108	2588	6036	51	2021	454	562	2234	4989	LOC551400	coiled-coil domain-containing protein 86-like	1.1717
552636	0.000370835	0.0477164	1010.02	55	5973	2265	283	74	5530	3528	1080	3047	3876	504	16	3179	3195	16	1476	2761	950	892	3788	LOC552636	dipeptidase 1-like	1.1223
551688	0.000395026	0.0493614	1016.19	56	156	6787	6179	6864	7056	6668	5195	584	3465	133	113	2593	12	395	1152	2812	7002.5	180	81	LOC551688	band 7 protein AAEL010189-like	0.8879
725900	0.00039757	0.0493614	1016.79	57	1020	5020	1641	21	2717	3278	1907	3788	820	507	7	2427	4812	9	1230	2497	5712	3186	7069	LOC725900	sodium/hydrogen exchanger-like domain-containing protein 1-like	1.3509
551088	0.000413198	0.0504172	1020.37	58	399	3151	5331	175	1166	6077	691	2066	1645	162	55	1252	4278	43	3345	4428	1037	2534	941	LOC551088	asparaginyl-tRNA synthetase, cytoplasmic-like	0.9316
100576515	0.000423103	0.0507508	1022.59	59	6409	695	454	26	5118	3608	5180	5575	6545	535	27	2146	915	70	852	2157	493	2155	2149	LOC100576515	protein KRTCAP2 homolog	0.8949
409945	0.000484033	0.0570917	1036.03	60	974	2314	1754	158	4610	3987	53	2735	1867	336	39	1646	4733	32	4514	1787	1259	4255	4467	Aats-asp	aspartyl-tRNA synthetase	0.8708
725234	0.000492991	0.0571951	1037.84	61	1361	1614	2038	73	1495	4073	1102	4402	5211	265	20	3962	3002	33	3247	3163	849	867	2560	LOC725234	yrdC domain-containing protein, mitochondrial-like	1.285
411252	0.000508323	0.0580226	1040.86	62	132	3936	3686	1545	764	4066	17	1937	2343	79	828	1311	4184	5642	4081	6447	852	489	136	LOC411252	GTP-binding protein 2-like	0.8687
100577319	0.000558245	0.0627095	1050.21	63	206	6960	6884	291	1271	121	2552	6687	85	99	1124	6831	6749	71	80	2694	6959	2695	2689			NA
552518	0.000576586	0.0637578	1053.64	64	268	67.5	3164	1534	5524	6846	5502	3194	1219	195	958	4149	448	3088	798	2304	46.5	4927	84	5-HT2beta	serotonin receptor	NA
724293	0.000596086	0.0638836	1057.13	65	867	3496	108	6285	2659	235	537	117	3851	108	7051	6149	2969	7057	289	6772	138	298	1170			0.9622
410337	0.000601992	0.0638836	1058.12	66	165	1953	6998	80	127	26	4023	187	213	5429	6142	4103	640	6938	6843	6186	468	2409	1057	LOC410337	venom dipeptidylpeptidase IV	1.1859
412815	0.000604804	0.0638836	1058.57	67	2322	4344	1145	414	360	1020	2	40	6559	2277	5375	3121	2895	6489	6713	204	1237	1386	1900	LOC412815	fatty acid synthetase	1.0723
552679	0.000623824	0.0649235	1061.93	68	38	4810	20	6312	117	1371	3468	264	6692	416	5842	3332	3142	6287	849	405	478	2588	2030	CYP4AV1	cytochrome P450 4AV1	NA
725106	0.000696326	0.0714188	1073.23	69	20	140.5	113	6330	5493	1200	774	6439	6743	3152	7032	2839	4081	6914	47	4509	4978	82	56	LOC725106	glucuronosyltransferase	0.9334
724226	0.000707687	0.0715471	1074.96	70	6405	18	5957	44	62	123	4921	5534	6344	2633	5734	2471	218	3346	6907	2982	20	2978	2971			NA
725903	0.000802035	0.0799437	1088	71	4923	828	3948	3032	219	853	6286	1061	2161	5105	80	957	2244	50	5154	1689	350	6286	45	LOC725903	uncharacterized LOC725903	1.0274
413083	0.000838081	0.0823764	1092.7	72	2	3958	5234	6712	7039	5576	4258	6	4286	84	6720	5258	5668	4930	2	276	3959	4001	6218	CYP6AS8	cytochrome P450 6AS8	1.1948
100576674	0.000883284	0.0854662	1098.62	73	7062	7055	597	10	561	6854	4835	6445	33	6921	58	165	587	842	1172	2841	5787.5	2840	2834			NA
100578635	0.00089367	0.0854662	1099.9	74	332	6865	82	4840	8	898	6991	6616	161	2153	4705	6910	37	2591.5	161	2816	5242	2816	2809			NA
410967	0.000950643	0.0897027	1106.69	75	274	172	6022	1621	2067	2040	5235	3405	3351	184	1027	1166	1024	672	278	4336	142	328	6958	LOC410967	ABC transporter G family member 22-like	0.8182
100578156	0.000974354	0.0907303	1109.46	76	266	5231	1373	687	2673	6849	5499	137	4535	25	4174	2953	1117	994	17	2127	1573	2125	2120			1.5811
724451	0.000997824	0.0917091	1112.18	77	381	1830	1179	309	6057	4980	4681	2164	1847	112	338	3474	1089	162	3087	1710	1830	494	475	Alr	augmenter of liver regeneration	0.9996
406065	0.00101467	0.0920615	1114	78	4440	279.5	1591	535	1806	2376	2140	2569	6880	958	287	1152	7062	133	36	2354	50	5514	6526	Wat	worker-enriched antennal transcript	0.9772
409663	0.00107554	0.0952272	1120.57	79	2386	4124	580	38	572	489	6349	6601	4918	2384	42	115	4948	253	2386	3113	4106	835	1895	Lys-3	lysozyme 3	1.1122
724320	0.00108424	0.0952272	1121.45	80	6163	383	758	1004	6085	5557	6040	5669	4061	4169	129	80	72	397	5684	53	513	1076	5110	LOC724320	PHD finger-like domain-containing protein 5A-like	NA
408435	0.00108993	0.0952272	1122.01	81	510	5846	6777	4671	7	7067	1827	6642	5308	510	410	1604	1	242	1576	2560	2984	5223	5806	pdm3	pou domain motif 3	1.0558
551422	0.00112374	0.0957553	1125.46	82	421	3951	5303	1535	3086	545	398	2915	953	118	984	934	2699	1201	2289	2705	5911	270	108	LOC551422	serine/threonine-protein kinase 11-interacting protein-like	1.2021
412484	0.00112402	0.0957553	1125.5	83	1165	6037	6450	16	2487	6063	7057	58	3006	36	3043	6914	1114	193	18	6987	6651	910	5663	Pgrp-s2	peptidoglycan recognition protein S2	1.0823
413043	0.00114113	0.0957553	1127.12	84	5405	2107	773	351	5	13	2918	3499	486	6323	529	4790	5407	3543	6610	6535	313	2861	821	LOC413043	UDP-glycosyltransferase	1.2841
726318	0.00115009	0.0957553	1128.04	85	522	22	3343	6180	5225	3016	823	805	4095	450	5656	6042	20	6086	857	6869	6	5788	2542	LOC726318	UPF0676 protein C1494.01-like	0.9442
409176	0.00120812	0.0994174	1133.65	86	255	2075	789	276	5783	1435	5809	3873	1357	59	980	604	1082	441	5152	1944	2074	153	7013	CPR15	cuticular protein 15	0.8419
725158	0.00122697	0.099808	1135.45	87	6945	84	5327	6868	63	1778	235	3	5299	52	7028	5819	782	6833	83	7044	7022.5	6897	3888	PGRP-S1	peptidoglycan recognition protein S1	1.0823
551671	0.00124349	0.100002	1136.94	88	1294	988	2239	710	6520	4018	3486	5434	1898	60	303	4292	3926	510	146	1945	2799	395	122	LOC551671	oligoribonuclease-like protein	1.1011
406105	0.00126992	0.10098	1139.36	89	11	14	5533	6660	6712	6949	863	16	4875	6984	6989	4061	4712	7016	104	6069	15	2480	4351	LOC406105	esterase A2	1.2157
100577147	0.00129176	0.101576	1141.29	90	42	23	5306	1122	3664	6108	5409	6856	4303	114	3600	4549	866	2451	113	2525	83.5	2523	2518	LOC100577147	uncharacterized LOC100577147	1.8921
410177	0.00131413	0.102067	1143.22	91	5561	67.5	3521	411	5536	1351	1824	3281	3450	1150	170	4140	6126	1147	860	877	21.5	864	1903	Plip	PTEN-like phosphatase	0.9885
409488	0.00132768	0.102067	1144.43	92	665	981	4302	165	2745	5078	3619	3048	2026	224	35	1547	4784	14	2843	4324	1422	6600	960	LOC409488	protein-L-isoaspartate(D-aspartate) O-methyltransferase-like	1.0191
725021	0.00134128	0.102067	1145.58	93	187	3968	571	1729	2442	2169	4424	213	3546	212	94	4175	5902	213	2272	6886	148	2055	2050	SP48	serine protease 48	1.1439
100577482	0.00144464	0.108763	1154.19	94	542	146	4107	2245	1407	7037	3786	328	3743	2776	590	2495	1727	480	385	1818	4744	125	323	Or25	odorant receptor 25	1.1522
724864	0.00151467	0.112378	1159.69	95	10	2912	6070	2037	5523	5173	6134	6272	5373	50	861	332	3503	1537	22	1672	2914	6518	146	LOC724864	potassium channel subfamily K member 18-like	0.9968
410920	0.00152442	0.112378	1160.45	96	120	4199	2913	64	4719	6094	351	5162	5357	68	38	4878	1025	1044	602	6171	806	3563	4479	LOC410920	putative inorganic phosphate cotransporter-like	0.9537
725942	0.00154154	0.112469	1161.72	97	4011	506	1726	745	254	1121	586	1880	7048	124	2929	2196	5896	2409	159	573	1790	6918	234	GstU1	glutathione S-transferase U1	0.9727
100578717	0.00158611	0.11454	1165.13	98	102	5637	6765	598	2165	754	3602	5252	1457	20	2157	1341	4000	933	50	2048	1890	2046	2039			NA
412007	0.00164272	0.117146	1169.26	99	564	556	35	1269	5660	3283	6511	5539	6357	240	1819	2347	5069	2591.5	429	1051	189	1180	243	LOC412007	facilitated trehalose transporter Tret1-like	1.0575
727308	0.00165531	0.117146	1170.25	100	93	4973.5	6932	2466	1608	124	3401	4162	565	97	5706	6539	971	4334	149	6680	2541	972	42	LOC727308	Ephrin-like protein	0.9432
551086	0.00167311	0.117234	1171.49	101	153	6890	6320	1710	2771	2744	6722	95	2823	169	98	3440	2775	3977	129	6894	5514	382	110	LOC551086	uncharacterized LOC551086	0.9653
725190	0.00170813	0.118514	1173.99	102	369	6945	5504	4768	2993	2965	4224	147	4928	426	520	5130	5188	517	284	6785	6100	7	46	LOC725190	uncharacterized LOC725190	1.0741
551909	0.00178204	0.122442	1178.99	103	3632	2834	196	1464	512	2786	55	198	4723	3154	704	4631	60	598	2699	4623	1716	5297	2519	drongo	drongo protein	0.9156
551702	0.0018039	0.122752	1180.49	104	2006	2141	2283	2730	5427	3985	5669	6828	92	217	1906	6065	122	930	432	257	1267	159	1783	LOC551702	UPF0565 protein C2orf69 homolog	1.1646
411706	0.0019754	0.133142	1191.71	105	30	640	118	6234	1015	4670	2255	1891	6410	54	6678	2371	2297	6562	314	502	257	5590	5244	LOC411706	phospholipase B1, membrane-associated-like	1.2189
726682	0.00200256	0.133184	1193.44	106	1888	5931	750	545	653	1222	174	1788	5558	1715	761.5	2927	503	463	2544	6681	4640	227	286	LOC726682	a-kinase anchor protein 10, mitochondrial-like	0.9813
410074	0.00201366	0.133184	1194.04	107	955	6291	4743	15	89	129	1796	5027	4731	281	1335	6711	6323	6721	120	1483	1821	1348	2967			NA
410227	0.00209904	0.136619	1199.18	108	4661	6833	3449	100	1105	2868	467	90	3750	6868	18	621	6977	30	7026	6124	6835	945	1287	LOC410227	inactive hydroxysteroid dehydrogenase-like protein 1-like	1.0814
100578502	0.00210421	0.136619	1199.47	109	37	163.5	5078	3322	6826	6277	5539	4824	1621	328	1378	744	2404	3852	46	2394	85.5	2391	2386	LOC100578502	uncharacterized LOC100578502	1.169
409288	0.00225249	0.143909	1208	110	590	265	5289	2973	197	1263	2745	1328	867	809	1972	4640	624	2767	5469	6854	222	491	359			0.8463
725284	0.00225716	0.143909	1208.25	111	2680	3442	4807	4322	17	7049	4376	157	6490	1113	1030	1972	1092	1813	185	936	4715	853	114	LOC725284	uncharacterized LOC725284	1.3084
410062	0.00234906	0.1477	1213.33	112	1721	728	716	1893	3242	2441	5533	2960	86	1027	221	5370	93	192	6214	4019	3588	2669	400	LOC410062	mitochondrial folate transporter/carrier-like	0.9306
100577833	0.00235836	0.1477	1213.85	113	62	219	6285	5578	413	3946	6863	7020	792	34	3587	7067	6710	1988	111	2978	40	2975	2968	LOC100577833	histone H1-like	1.131
724154	0.00242539	0.14967	1217.43	114	824	6379	4819	6049	521	1466	558	2876	2776	846	1348	802	19	1013	718	373	6401	5156	518	LOC724154	SHC SH2 domain-binding protein 1 homolog B-like	1.0041
412503	0.0024321	0.14967	1217.8	115	720	770	1728	463	3056	835	1620	2387	3928	331	441	776	3322	95	2512	2310	1801	5046	1304	LOC412503	mitochondrial dicarboxylate carrier-like	0.9748
411148	0.00255846	0.156088	1224.22	116	1043	6736	4650	6405	1679	3098	2976	1499	5524	763	4	6087	28	13	1363	6617	1316	3131	6929	Hip14	huntingtin-interacting protein 14	0.8432
726056	0.00262839	0.158984	1227.63	117	5020	3	2109	302	6829	5930	6505	3994	920	4467	879	6982	7004	675	3029	1149	4	609	4826	RpL21	ribosomal protein L21	0.8641
409709	0.0027406	0.164366	1233.07	118	113	1704	34	767	770	413	2336	581	2122	652	2892	367	2751	6192	6816	4108	5944	6926	857	LOC409709	glucocerebrosidase	1.2571
726592	0.00282435	0.167966	1236.93	119	197	203	6382	7030	757	74	1558	410	7025	6978	379	6787	2521	140	89	7069	1024	5181	5959	LOC726592	uncharacterized LOC726592	1.4478
412923	0.00306972	0.179677	1247.81	120	5555	6935	6349	573	159	884	4332	605	2288	5694	57	322	97	19	6813	2842	5236	5712	5094	LOC412923	argininosuccinate synthase-like	1.202
552102	0.00312242	0.179677	1250.05	121	6391	2289	413	298	5222	3850	5696	2716	5540	3073	203	26	3052	1546	1191	542	2290	247	801	LOC552102	uncharacterized LOC552102	1.0751
412829	0.00313761	0.179677	1250.69	122	117	267	11	1675	5767	3238	1623	6499	5767	261	5676	6948	4016	5720	782	21	604	6985	6547	LOC412829	glucosinolate sulphatase	1.1019
410107	0.003139	0.179677	1250.76	123	962	6671	3210	5553	3047	5826	3219	4212	3714	226	4831	4344	631	4905	430	5805	90.5	23	9	LOC410107	uncharacterized LOC410107	0.9894
410103	0.00314821	0.179677	1251.15	124	5680	37	713	4198	1029	86	4160	3341	1377	1870	5447	387	5416	2456	2726	2716	2248	202	376	LOC410103	partner of Y14 and mago-like	0.9761
727136	0.00318786	0.180484	1252.81	125	15	44	5012	5474	6227	6509	1089	2507	184	6	2739	3519	7059	3065	1404	2879	4701.5	2877	2871	LOC727136	uncharacterized LOC727136	NA
727166	0.00321848	0.180771	1254.04	126	2420	4469	177	2939	6141	5782	246	714	82	2418	1971	6740	668	1938	2420	186	6894	342	581	LOC727166	acyl-CoA desaturase 1-like	NA
724703	0.0032559	0.181433	1255.55	127	1339	1322	1510	4326	1586	1558	388	5861	1488	927	118	2180	2334	21	632	5319	2021	1676	5866	SP49	serine protease 49	1.3875
100576566	0.00329039	0.181701	1256.96	128	160	116	4172	6804	3593	669	6980	4196	7031	163	4445	243	1799	3059	175	2471	116	2469	2464			NA
551338	0.00331205	0.181701	1257.84	129	2538	3520	1184	78	616	2091	3910	3799	3690	3182	51	2365	1018	36	1759	4098	4257	2282	1362	LOC551338	uncharacterized LOC551338	0.9198
725699	0.00350716	0.19023	1265.62	130	652	783	683	4782	693	6978	5400	1359	3348	4992	406	2864	511	525	893	16	4260	2490	1879	LOC725699	uncharacterized LOC725699	1.1146
724250	0.00352128	0.19023	1266.16	131	1197	6706	6028	172	5705	4249	1703	4147	168	6766	34	563	524	26	5012	2826	4488	1656	1992	SP10	serine protease 10	1.2869
725983	0.00370397	0.19715	1273.08	132	3907	3693	4399	3827	477	1840	323	3104	5286	910	2670.5	1393	7	5305	816	867	1266	505	1529	LOC725983	putative ATP-dependent RNA helicase DHX57-like	NA
408554	0.0037051	0.19715	1273.12	133	259	6252	6496	6255	176	7063	5238	7000	4087	285	101	818	39	191	389	4338	5877	5245	879	CadN	cadherin-N	0.8382
551496	0.00374657	0.197451	1274.69	134	7037	4931	687	7039	6661	631	6804	4038	10	13	7033	6482	2710	3201	7	6937	6847	3132	97	LOC551496	uncharacterized LOC551496	1.4903
552797	0.00376655	0.197451	1275.42	135	409	1263	163	1722	3163	6408	3291	3147	5991	46	3777	5620	4759	2719	38	6930	4207	188	212	LOC552797	ETS homologous factor-like	0.9864
408853	0.00381427	0.198482	1277.13	136	114	6011	443	285	2621	6469	858	1420	4670	78	111	1368	6374	1265	4492	4731	5128	2966	405	Xbp1	X box binding protein-1	NA
724885	0.00385731	0.198693	1278.67	137	95	5480	6853	2279	704	197	1369	492	429	122	5489	6060	793	5874	230	6972	530	4823	4229	LOC724885	zinc finger protein 395-like	0.9119
724767	0.00387447	0.198693	1279.3	138	6980	57	4530	4805	4001	1988	2741	1885	3632	211	6219	200	1950	4646	56	4844	78	2477	669	DEG5	DEG/ENaC Na channel 5	1.1107
412111	0.00393673	0.200433	1281.53	139	3260	609	6041	3618	677	3937	37	200	5944	1615	6235	653	50	5703	2367	2545	270	1470	4884	LOC412111	vigilin-like	0.8343
724633	0.00399415	0.201904	1283.55	140	2136	19.5	330	378	6527	5079	6459	5083	2158	600	713	6941	2561	651	511	2881	46.5	5703	4866			0.793
551186	0.00404663	0.20204	1285.35	141	3884	137	1650	2361	403	665	257	1416	2815	2950	2329	849	4697	1637.5	6128	3928	1445	316	420	Srp54	splicing factor Srp54	NA
413294	0.00405393	0.20204	1285.59	142	181	5685	5027	5814	4141	2427	1272	150	5583	3351	900	542	748	612	59	2257	6144	2256	266	LOC413294	IQ domain-containing protein H-like	NA
726750	0.00420745	0.20774	1290.81	143	73	2832	5759	631	5543	3589	6378	911	6225	967	194	6956	1580	348	98	7002	2112	1709	133	LOC726750	uncharacterized LOC726750	1.5205
409798	0.00422702	0.20774	1291.48	144	5100	3449	6	7	6278	2777	6781	774	5027	6780	95	866	255	6663	6861	220	5766	6663	6908	Fabp	FABP-like protein	1.3038
724954	0.00432283	0.210984	1294.58	145	6122	536	978	998	6802	4227	6671	5709	5019	663	817	1183	1979	753	891	105	339	418	606	LOC724954	heat shock protein 67B2-like	1.2164
726312	0.00440243	0.213397	1297.17	146	3254	880	2457	601	4925	5184	2060	3598	3509	874	737	2535	985	728	102	6158	88	579	1333	LOC726312	uncharacterized LOC726312	1.0393
724626	0.00461961	0.221269	1303.97	147	1615	1917.5	4620	1158	2452	2422	4507	6168	2358	2237	78	1462	1335	254	5524	43	6762	77	2245	LOC724626	uncharacterized LOC724626	NA
406133	0.00462736	0.221269	1304.21	148	33	1697	1059	4458	5851	3299	5829	2898	5545	32	1506	7039	2269	4726	197	6665	7051	3219	3	Mrjp4	major royal jelly protein 4	1.2286
100576760	0.00467661	0.221758	1305.73	149	1096	3625	696	99	3032	4593	2184	1931	1601	1290	33	5945	4816	123	2900	1996	1795	1994	1988	LOC100576760	uncharacterized LOC100576760	1.1655
411615	0.0048216	0.221758	1310.06	150	989	189	182	2782	1748	362	212	414	5807	3400	4969	5637	5844	6857	6431	92	908	6779	399	CYP6AS2	cytochrome P450 6AS2	NA
410475	0.00482267	0.221758	1310.1	151	6523	183	4415	2128	6399	6073	3583	4337	2834	440	967	240	460	1510	655	1412	139	269	3597	LOC410475	tRNA pseudouridine synthase 3-like	1.0086
412330	0.00487043	0.221758	1311.5	152	745	3978	6082	9	2050	289	5252	5620	127	2319	56	1673	6367	3861	445	4134	4003	4115	2964	Ubc-E2H	Ubc-E2H protein	0.8659
411724	0.00488009	0.221758	1311.79	153	1734	860	2799	6172	6109	4070	24	260	6894	719	6491	464	1154	6858	1560	314	503	1114	1339	LOC411724	glycerol-3-phosphate acetyltransferase	1.087
411187	0.0048896	0.221758	1312.05	154	196	3023	5696	4701	6231	6990	6101	4777	2848	7	2728	2431	2406	3934	591	5727	46.5	610	72	LOC411187	l-lactate dehydrogenase-like	1.0046
411012	0.00491475	0.221758	1312.79	155	793	2768	1349	2244	156	3564	842	470	725	292	3977	5567	775	692	568	6593	4725	3029	894	cact2	NF-kappa-B inhibitor cactus 2	1.0553
551406	0.00493983	0.221758	1313.53	156	1379	387	5799	2664	2091	5106	4673	5886	3988	173	1185	4768	4300	881	390	3050	235	56	318	LOC551406	cell growth-regulating nucleolar protein-like	1.2993
724749	0.00494022	0.221758	1313.54	157	3	2563	4822	3253	6196	5357	97	944	7069	6523	3253	3476	7031	3253	156	175	5099	114	2566	LOC724749	uncharacterized LOC724749	1.5397
552323	0.00495094	0.221758	1313.87	158	6218	555	467	67	2900	4140	4584	2942	3959	2592	133	4676	4143	249	2237	417	147	6281	1804	Srp14	signal recognition particle 14kDa	0.8542
724398	0.00502355	0.223014	1315.95	159	2720	3712	2727	3752	2770	2743	6415	473	78	45	3784	2784	7075	1835	128	6791	5373	117	295	Twdl2	tweedle motif cuticular protein 2	0.831
413000	0.00505724	0.223014	1316.91	160	32	6545	1200	3571	6119	5723	219	516	6463	15	6697	130	1181	6947	384	4302	6722	4487	1525	path	pathetic	0.9132
727284	0.00507352	0.223014	1317.39	161	41	464	6923	5200	5285	4834	6835	6842	2993	382	2658	1838	1630	4548	166	5987	308	72	252	LOC727284	uncharacterized LOC727284	1.0422
410351	0.00511234	0.223333	1318.46	162	338	1993.5	6543	1865	2481	2452	6826	752	2721	545	3290	88	5128	1716	1491	6909	2417	41	193	Dl	neurogenic locus protein delta	1.0087
406067	0.0051931	0.22547	1320.72	163	476	233	208	799	5593	1909	4303	843	3633	3336	661	3282	4430	530	6743	2974	59	5448	695	Mrjp8	major royal jelly protein 8	1.2286
411564	0.00533675	0.230294	1324.69	164	7067	6519	2051	5730	64	314	85	33	7037	6977	6756	749	946	6798	7063	243	2370	4901	215	LOC411564	nose resistant to fluoxetine protein 6-like	1.6233
551582	0.00546202	0.234271	1328	165	72	7016	6605	2669	6344	809	6878	5878	74	280	3104	6679	3538	793	1217	6594	69	314	566	exu	maternal protein exuperantia	0.9983
408383	0.00551323	0.234321	1329.37	166	7042	4484	2	6958	5875	139	464	20	7040	3437	6931	70	6923	6891	7056	486	6399	6365	858	CYP6AQ1	cytochrome P450 6AQ1	1.2443
409951	0.00554235	0.234321	1330.14	167	1293	2887	2928	269	6617	5862	5453	4697	4857	2194	69	5799	6	56	2878	527	2889	2949	4179	mRpL20	mitochondrial ribosomal protein L20	1.0097
724781	0.00556251	0.234321	1330.69	168	1441	59	203	1226	3459	2130	4963	3161	138	2451	3653	2563	3684	4798	461	2568	89	4625	3414	LOC724781	uncharacterized LOC724781	1.26
413567	0.00563838	0.235239	1332.71	169	4560	3441	14	712	2608	590	5373	958	3645	6283	79	1636	5673	18	5879	4021	2774	2974	3210	LOC413567	L-xylulose reductase	0.9858
552397	0.00565078	0.235239	1333.04	170	174	2491	6825	3003	4204	143	5907	6792	66	641	2996	870	6417	1684	5736	408	1297	95	3199	LOC552397	zinc finger protein 396-like	NA
411340	0.00575768	0.238287	1335.8	171	175	6582	3276	127	5635	2665	4381	4961	5251	44	1424	2083	523	738	256	551	7076	2438	2433	LOC411340	epidermal retinol dehydrogenase 2-like	0.9756
409409	0.00588155	0.241998	1338.99	172	660	1331	19	4400	2884	2856	1	3465	3111	4471	4503	628	5625	4427	6370	4118	3410	486	2872	LOC409409	serine/threonine-protein kinase ICK-like	0.9415
413736	0.00592795	0.242498	1340.16	173	2522	4179	465	682	328	281	4795	810	11	2520	5507	1194	5423	550	2522	7052	1927	6265	1866	LOC413736	uncharacterized LOC413736	0.8428
725760	0.00597503	0.243019	1341.32	174	2094	1179	6106	265	800	355	5012	7025	6758	86	5091	2830	210	5643	264	4068	4307	414	349	Tspan3	tetraspanin 3	0.9916
726375	0.00608306	0.24509	1343.98	175	251	1905	6432	4185	3038	3012	6284	3574	596	71	4855	4251	2381	2693	28	6805	1696	9	6385	mav	maverick	1.1577
100578571	0.00609522	0.24509	1344.26	176	166	4	6791	6793	5288	6404	4435	2740	7074	93	4001	5417	6337	4094	91	3786	12	3787	3783	LOC100578571	uncharacterized LOC100578571	2.1619
410429	0.00618204	0.247177	1346.42	177	5336	70	120	2755	2271	2569	4060	2418	6634	2612	1188	2481	2099	992	2231	1095	265	187	3127	LOC410429	mannose-P-dolichol utilization defect 1 protein homolog	1.1013
412328	0.00630326	0.250608	1349.28	178	5379	106	323	140	4672	2633	6012	1357	1958	6063	398	3746	5206	491	3474	161	444	4240	2405	Ndufs6	NADH dehydrogenase (ubiquinone) Fe-S protein 6, 13kDa (NADH-coenzyme Q reductase)	1.0421
724802	0.00650058	0.257009	1353.92	179	2898	224	2710	49	4194	5147	6699	5988	4515	4596	128	1726	706	627	1808	1600	609	577	2055			0.8473
551544	0.00655224	0.257612	1355.09	180	12	27	724	6869	367	207	5158	4127	3628	6178	6157	1244	3201	5927	6994	5946	202	639	7061	Pxd	peroxidase	1.0972
724838	0.00694509	0.270466	1363.94	181	35	1031	3570	389	2115	1024	5451	1052	6099	6944	698	6770	811	295	6661	2247	152	1146	4685	LOC724838	15-hydroxyprostaglandin dehydrogenase [NAD+]-like	1.3428
411557	0.00697013	0.270466	1364.47	182	397	152	6912	5977	538	474	923	6920	1017	228	6969	1961	4706	6908	286	6868	83.5	6640	805			0.8372
412227	0.00699383	0.270466	1364.99	183	3292	509	1827	375	492	1128	1649	3956	1677	1483	228.5	2913	4965	2015	803	3704	537	1817	1849	LOC412227	protein SPT2 homolog	NA
410097	0.00710633	0.272659	1367.45	184	2991	1999	3246	141	149	2858	522	499	5428	3283	5876	3301	55	928.5	2015	5598	2288	6428	430	LOC410097	DNA repair protein complementing XP-G cells homolog	1.2166
725154	0.00712758	0.272659	1367.92	185	131	562	189	2913	3313	6188	6949	2934	21	4852	901	6760	5111	220	521	6863	218	6370	6554	SP14	serine protease 14	1.2856
727290	0.00743702	0.282249	1374.47	186	2904	1215	3278	2625	2094	6925	4803	6507	3861	29	2625	864	1713	2625	1765	97	5401	537	54	CYP303A1	cytochrome P450 303A1	1.184
410128	0.00745805	0.282249	1374.91	187	5090	967	160	88	3368	2923	5844	6306	4717	5607	147	372	3355	83	4307	2103	1239	2470	1510	LOC410128	26S proteasome non-ATPase regulatory subunit 9-like	0.9297
100578697	0.007804	0.292604	1381.95	188	258	2659	4422	241	6948	4990	6876	6897	1321	117	445	1018	1366	462	388	2270	1946	2268	2262	LOC100578697	THUMP domain-containing protein 1-like	1.0019
551527	0.00781434	0.292604	1382.16	189	2331	150	185	1443	5512	5373	1307	101	5225	2329	514	4771	2874	950	2330	1155	324	5205	3471	LOC551527	acyl-CoA Delta(11) desaturase-like	1.1058
100576563	0.00790553	0.293343	1383.98	190	752	2389	5532	484	3033	515	6241	3419	43	2436	139	1526	2498	106	6499	2352	6042	2351	2345	LOC100576563	growth factor receptor-bound protein 14-like	1.1819
410465	0.007917	0.293343	1384.21	191	606	2453	261	6916	6092	1177	1599	1018	6886	237	5827	327	600	6461	6194	90	213	2053	5235	LOC410465	UNC93-like protein-like	0.9948
726421	0.00801893	0.294142	1386.24	192	6916	731	411	1406	53	6357	2910	1141	489	954	5343	4692	577	3943	3355	3883	16	5204	5252	LOC726421	membrane metallo-endopeptidase-like 1-like	1.314
100578233	0.00802169	0.294142	1386.3	193	207	5913	5598	4603	292	595	155	1088	3098	164	6308	710	2674	6643	268	2361	3776	2360	2354	LOC100578233	zinc finger protein 717-like	1.262
726543	0.00857449	0.312792	1396.83	194	100	5944	3382	6961	3679	59	6449	3137	27	82	3976	2428	6933	335	105	6939	7052.5	5516	6621	LOC726543	uncharacterized LOC726543	0.9933
726642	0.00878535	0.318841	1400.68	195	2800	2067	5297	297	3319	2901	2395	6935	1122	161	252	5547	288	652	567	3779	3152	936	1382	rad50	DNA repair protein RAD50	1.3272
100577682	0.00887239	0.320208	1402.25	196	3846	713	186	5747	1388	864	5839	4286	336	175	6280	4258	376	4357	228	2242	1063	2240	2234	LOC100577682	uncharacterized LOC100577682	1.105
406110	0.008949	0.320208	1403.65	197	620	6814	6951	2354	3427	1373	5508	622	617	625	4053	1033	2335	3630	1347	6816	6255	3	239			0.9173
100578548	0.00908718	0.320208	1406.14	198	7006	2964	3217	86	6173	1760	4176	437	3962	95	318	235	3800	504	1087	2422	6876	2420	2416	LOC100578548	protein spaetzle-like	1.291
410494	0.00911137	0.320208	1406.56	199	5484	1296	225	144	3675	1545	6034	4378	4602	6235	175	1739	1820	279	4106	341	2607	665	1757	LOC410494	DNA-directed RNA polymerases I, II, and III subunit RPABC2-like	0.81
552562	0.00911775	0.320208	1406.68	200	6240	5558	1891	1378.5	2596	2352	933	2157	5470	932	990	13	6696	485	906	716	5741	1121	662	LOC552562	transmembrane protein 53-like	1.1003
551405	0.00911778	0.320208	1406.68	201	16	6618	22	6614	4291	11	6409	403	4026	6846	5630	2713	3572	2917	7074	841	4731	403	7000	LOC551405	4-nitrophenylphosphatase-like	1.511
408807	0.00913976	0.320208	1407.08	202	4254	4902	37	3840	5697	7062	2693	6421	1681	2	7069	6960	1629	6911	5	6722	7005	6168	118	IRP30	uncharacterized LOC408807	1.1264
100578004	0.00945615	0.328808	1412.58	203	4452	882	127	433	1392	2006	3072	2121	5141	6198	1136.5	5807	96	706	3214	2077	441	2076	2070	LOC100578004	uncharacterized LOC100578004	1.1402
413097	0.00948251	0.328808	1413.03	204	603	3187	6462	2917	513	2481	1629	3524	571	627	606	4170	100	709	583	2590	3406	2917	2798	LOC413097	dynein heavy chain at 62B ortholog	0.9877
677671	0.00954686	0.328808	1414.13	205	6847	6504	141	240	129	751	3481	751	6964	7057	81	3925	4396	173	4893	131	6812	5232	6981	Obp3	odorant binding protein 3	1.7232
724907	0.00960649	0.328808	1415.12	206	7013	40	6646	6198	238	308	167	2647	2412	6815	875	1231	6001	1864	199	1063	3282	2114	6734	LOC724907	1-acyl-sn-glycerol-3-phosphate acyltransferase alpha-like	1.0307
726508	0.00961752	0.328808	1415.31	207	3563	177	1548	1814	3196	3282	5722	6613	3441	333	1700	93	187	3152	442	2037	360	6070	4976	st	scarlet	1.097
411894	0.00970456	0.330188	1416.77	208	84	4256	5144	2514	6515	6837	5944	3737	544	21	1747	578	2938	2553	252	7026	449	2203	1081	LOC411894	dynein beta chain, ciliary-like	NA
409801	0.00983627	0.332818	1419.03	209	7048	2501	193	6726	6434	5247	503	6450	7060	1	6994	6853	2277	6950	6	2483	384	6986	1440	LOC409801	esterase E4-like	1.1229
726428	0.00987591	0.332818	1419.7	210	1246	173	5100	186	6758	6308	6728	6723	1934	5227	247	1350	3272	165	1431	647	390	1911	1574	LOC726428	RNA-binding EIF1AD-like protein	1.0391
100577290	0.010044	0.336497	1422.51	211	469	6078	6898	211	1089	180	3221	5593	1051	1459	821	204	5950	1793	485	2202	3907	2201	2195			NA
551341	0.0100802	0.336497	1423.09	212	4904	3352	2394	305	2362	4315	653	373	5151	2070	31	2757	3388	128	2668	5122	2332	4329	502	Cbs	cystathionine beta-synthase	1.0121
100577641	0.0101828	0.338329	1424.74	213	6397	30	3130	747	202	1141	4694	6887	3456	7008	4775	6413	2196	1524	170	2835	26	2834	2829	LOC100577641	uncharacterized LOC100577641	0.9034
551401	0.0102888	0.338467	1426.42	214	19	306	103	4109	4528	1250	5836	1233	5253	1148	5725	6468	832	6011	4163	4513	207	837	2340	ALDH1L2	aldehyde dehydrogenase 1 family, member L2	0.9362
413924	0.01035	0.338467	1427.38	215	291	35	3460	3323	6937	6712	5862	3436	3953	146	1825	1974	5401	1005	985	2628	30	3423	2621	LOC413924	glyceraldehyde-3-phosphate dehydrogenase 1-like	0.9555
726587	0.0103675	0.338467	1427.67	216	729	6967	5895	3027	366	134	290	104	1992	787	5824	2276	973	4482	896	2313	6452	2313	2307	LOC726587	uncharacterized LOC726587	0.9339
409773	0.0104248	0.338467	1428.59	217	1991	3326	4088	895	741	2185	3528	859	6252	3826	270	41	5095	298	3728	1544	4639	726	947	Fdh	formaldehyde dehydrogenase	0.8959
726410	0.0104858	0.338467	1429.54	218	241	966	7069	2816	532	493	4969	3717	529	282	5708	365	1803	6267	225	2260	4359	2258	2252			0.9702
410705	0.0105195	0.338467	1430.07	219	184	6714	187	246	6317	3906	518	3515	6699	136	973	320	5825	3013	1699	6084	6387	511	2087	LOC410705	synaptic vesicle glycoprotein 2C-like	1.2262
551769	0.0105218	0.338467	1430.11	220	964	6297	533	621	4572	2672	2795	6227	2142	434	93	5848	2129	29	4847	1484	4445	1633	1286	Roe1	GrpE protein homolog, mitochondrial	0.9258
410526	0.0106626	0.34035	1432.32	221	58	103	5454	1920	2238	246	4274	5715	363	6753	1959	4850	6886	1574	99	5528	2709.5	1500	1952	SP26	serine protease 26	0.8795
413749	0.0107124	0.34035	1433.11	222	128	5557	2805	6995	180	32	4181	65	6228	438	7065	2415	6658	7069	271	6427	533	5162	4063	serpin-5	serine protease inhibitor 5	1.1621
409404	0.0107246	0.34035	1433.29	223	3145	277	642	690	259	1829	3331	4234	6159	1127	663	3773	3276	631	3466	5157	2098	350	769	LOC409404	aminoacyl tRNA synthetase complex-interacting multifunctional protein 2-like	1.1272
408369	0.0107882	0.340839	1434.3	224	150	2695	2039	513	6340	2290	1251	2085	790	115	494	5666	6111	3525	6452	4833	453	358	2134	LOC408369	cation transport regulator-like protein 1-like	1.0221
408715	0.0110739	0.347034	1438.7	225	495	1833	6454	1181	5059	678	1548	2457	274	586	1587	747	1381	996	6749	5898	157	3330	2041			NA
725337	0.0110823	0.347034	1438.83	226	2184	4351	830	5374	409	1000	183	225	6180	2182	2634	2663	2993	5527	2183	568	954	592	1285	LOC725337	tRNA modification GTPase GTPBP3, mitochondrial-like	1.1092
411293	0.0113117	0.352218	1442.28	227	1457	397	1969	2987	5253	912	6497	6943	1449	1092	1353	801	2038	503	1135	1570	438	1801	579	LOC411293	zinc finger protein 622-like	1.0404
100579057	0.0113474	0.352218	1442.81	228	6703	32	3797	1132	2572	3661	1771	6762	1482	2151	570	1263	3116	1108	1117	2088	127	2086	2081	LOC100579057	UPF0534 protein CG15027-like	1.2112
724612	0.0115594	0.357232	1445.97	229	2934	5200	396	19	6207	2511	4597	379	2399	860	2572.5	2611	197	3921	593	6587	1596	2307	2301	LOC724612	thyrotropin-releasing hormone-degrading ectoenzyme-like	NA
725138	0.0116289	0.357815	1446.99	230	6549	4018	3103	24	6423	3598	6881	5917	5323	1165	32	5144	404	74	1827	1108	4029	805	3029	LOC725138	copper transport protein ATOX1-like	1.0243
552246	0.011722	0.359121	1448.35	231	4657	190	1309	2012	3490	4830	1021	146	6500	1753	1572.5	252	5619	1875	5089	559	710	5428	373	LOC552246	transmembrane protein 43 homolog	0.8622
725323	0.0118238	0.360678	1449.81	232	1976	269	4054	5042	6312	1333	5133	5237	3911	717	3815	2552	4356	4393	302	190	357	198	223	LOC725323	putative ATP-dependent RNA helicase DDX11-like protein 8-like	NA
100576961	0.0120035	0.363962	1452.38	233	7040	165	2292	1401	7060	6140	4456	3789	5722	311	559	277	590	957	7058	2764	19	2765	2759	LOC100576961	uncharacterized LOC100576961	0.9145
724499	0.0120344	0.363962	1452.81	234	172	1422	3861	1833	4309	2734	567	1469	3042	63	1057	3180	3435	902	6802	339	3326	1665	2790	LOC724499	brain protein 44-like	1.0789
551535	0.0121327	0.36455	1454.24	235	884	442	1093	6380	1396	4884	177	985	6900	354	6714	4981	2482	6818	1468	1044	408	834	527	Ero1L	endoplasmic reticulum oxidoreductin-1-like	0.8979
409173	0.0121568	0.36455	1454.58	236	5746	3481	17	6943	6156	5900	1015	19	2090	6907	6848	3822	2923	6547	6663	2651	5080	36	32	LOC409173	esterase FE4-like	1.0572
412634	0.0124047	0.368827	1458.01	237	1638	2042	5278	825	242	2104	50	2328	1585	2086	3475	786	2718	4813	828	2235	1315	5304	982	LOC412634	restin homolog	1.2008
551259	0.0124099	0.368827	1458.08	238	1634	486	6904	1544	527	100	1055	5986	17	1395	4599	6541	4532	2964	1302	4725	1142	2018	3380	zormin	zormin protein	NA
406117	0.0124721	0.368827	1458.95	239	6959	1379	4252	196	1637	2797	4612	2715	4027	1413	23	567	2122	28	6726	1957	5116	6323	1520	HEX70b	hexamerin 70b	1.1813
724410	0.0125079	0.368827	1459.44	240	592	279.5	5257	329	1301	2580	6607	1920	3507	277	3584	2984	6202	2472	423	38	2545	6902	2403	LOC724410	uncharacterized LOC724410	1.0481
552279	0.012614	0.370412	1460.91	241	6790	916	6699	2190	675	2076	22	3217	4070	700	1634	992	1417	6286	315	5181	4350	326	1558	LOC552279	sodium-independent sulfate anion transporter-like	1.0496
726685	0.012714	0.371359	1462.27	242	6116	433	1843	1632	6363	834	2166	5097	3436	2934	1129	709	2368	1484	2617	89	556	768	1038			NA
409549	0.0127948	0.371359	1463.35	243	6594	144	253	400	1222	791	6019	706	6153	6604	302	2936	6537	210	6074	1667	371	6755	2797	SdhC	succinate dehydrogenase C	1.033
551233	0.0128037	0.371359	1463.48	244	2476	6209	2383	6488	46	597	46	11	6857	2052	6537	72	6104	6902	5885	3109	3763	3231	6770	FAR1	fatty acyl-CoA reductase 1	0.9908
726441	0.0130087	0.37537	1466.24	245	227	6434	47	6496	2130	526	129	329	5888	343	6350	822	2808	6453	854	3978	2261	6657	6946	LOC726441	uncharacterized LOC726441	1.2866
410057	0.0130916	0.37537	1467.37	246	747	3779	5076	299	332	406	296	4698	2799	302	264	5140	6105	833	2166	4704	2215	3920	3522	LOC410057	uncharacterized LOC410057	0.9192
725042	0.013229	0.37537	1469.16	247	2233	6597	1250	982	5622	624	5144	6751	1448	747	271	572	1231	248	1621	3082	3357	1670	473	LOC725042	proline-rich protein PRCC-like	1.3095
725724	0.0132507	0.37537	1469.45	248	4443	2451	2061	817	722	35	269	3152	1590	4278	309	1343	1930	2190	4889	820	3071	5527	4701	LOC725724	uncharacterized LOC725724	1.3309
551077	0.0132563	0.37537	1469.52	249	7023	446	60	1997	4824	615	897	127	5329	5748	911	5002	6132	204	1594	4316	387	4077	6243	C1q-VP	C1q-like venom protein	1.0228
552149	0.0132602	0.37537	1469.57	250	149	2047	5541	6493	1511	263	618	2637	1473	1706	6782	994	181	6794	1224	2367	5764	1125	540	LOC552149	aquaporin AQPAn.G-like	0.996
408465	0.0133519	0.376461	1470.8	251	1757	2302	3377	449	5205	2876	6383	6944	1140	5078	40	394	6820	17	2435	106	5999	5973	3833	LOC408465	uncharacterized LOC408465	0.8058
409272	0.0135913	0.381688	1473.88	252	4873	2264	3789	792	2753	3176	2276	2531	5508	3709	638	6095	157	350	1123	636	5463	231	242	LOC409272	TP53-regulating kinase-like	1.023
551586	0.0137141	0.383613	1475.49	253	4070	4026	1408	176	900	1143	3830	5418	4597	2041	192	4894	1467	80.5	4755	540	2286	1472	2079	LOC551586	programmed cell death protein 5-like	0.9466
727431	0.0138573	0.383613	1477.33	254	438	1062	3561	3175	6285	5462	3412	2855	2304	89	187	458	3223	1302	971	6425	430	2188	2182	Gr1	gustatory receptor 1	0.9892
409187	0.0138609	0.383613	1477.38	255	6002	1512	51	436	435	5102	7007	6385	5634	6648	45	7009	6761	27	6942	1192	426	1629	6694	LOC409187	uncharacterized LOC409187	0.9794
410795	0.0138766	0.383613	1477.57	256	541	4321	6567	3316	1463	2227	3220	179	882	2469	627	2352	75	3118	4049	5470	301	4354	799	LOC410795	trehalase	0.9505
408689	0.0141688	0.390166	1481.26	257	6269	2646	107	2145.5	114	104	6549	4705	6061	6773	233	6158	6957	49	6714	678	633	5075	4274	Fabp	fatty acid binding protein	0.947
551339	0.0143848	0.394579	1483.96	258	2343	114	419	641	1539	1001	3080	3652	6717	2340	2106	267	5717	3098	2342	1854	205	6000	1739	LOC551339	WD repeat domain-containing protein 83-like	0.9207
410204	0.0144852	0.395798	1485.2	259	1052	454	6953	1668	547	199	3203	4967	62	6601	6358	6699	5036	5841	348	1789	24	6181	4042	LOC410204	uncharacterized LOC410204	NA
406114	0.0145721	0.395859	1486.24	260	125	7053	6843	72	352	68	6562	6831	6526	193	6733	6958	2937	7054	223	147	6977	2373	6018	LOC406114	alpha-amylase	1.0751
725945	0.0147585	0.395859	1488.53	261	6165	239	4747	5806	309	3930	6325	4869	4215	508	2319	2964	205	766	555	637	108.5	2066	6888	LOC725945	zinc finger and SCAN domain-containing protein 2-like	1.0246
411100	0.0147949	0.395859	1488.97	262	1914	291	170	5143	1594	446	304	266	6895	3396	6937	1224	542	6944	3326	1800	692	5191	4277	LOC411100	FGGY carbohydrate kinase domain-containing protein-like	0.8845
551356	0.0148042	0.395859	1489.08	263	336	5505	6705	4214	852	81	1161	6057	357	61	6353	3243	3890	6382	53	2938	5104	2935	2928	LOC551356	nesprin-1-like	NA
410674	0.014816	0.395859	1489.23	264	152	5998	7037	571	3070	169	5513	6876	210	116	1412	819	2473	3572	160	6644	4882	3134	6629	sm	smooth	0.8129
726803	0.014823	0.395859	1489.31	265	122	2133	45	6682	1977	5045	7068	6952	38	1836	6601	5674	750	1817	391	2844	1580	2843	2837			1.2292
411935	0.0150161	0.399491	1491.63	266	211	694	3012	6101	5637	3177	94	1621	4548	72	4434	3188	1221	5958	6708	6775	1856	2583	37	LOC411935	large neutral amino acids transporter small subunit 2-like	0.9403
550996	0.0150719	0.399491	1492.3	267	5740	158	769	1024	4662	1294	5624	6110	999	3535	1938	2343	6205	700	1077	496	289	838	1507	LOC550996	rRNA-processing protein UTP23 homolog	1.0326
724552	0.0151762	0.400753	1493.53	268	6722	3611	3	2331	2450	6041	69	1798	6943	6752	3330	4811	544	5342	6147	2	4891	7065	7066	LOC724552	elongation of very long chain fatty acids protein AAEL008004-like	1.1125
726629	0.0152719	0.401299	1494.68	269	27	5722	2600	1178	3257	3236	6853	3920	1319	49	5307	5908	6949	5379	13	5740	941	1066	2728	LOC726629	uncharacterized LOC726629	0.966
412806	0.0153383	0.401299	1495.46	270	1644	241	1119	1492	6613	5371	6061	2565	3797	615	1473	3176	4054	991	552	260	500	393	4629	LOC412806	vesicle transport protein GOT1B-like	0.9141
552110	0.0153743	0.401299	1495.89	271	2153	350	24	6632	386	6172	3767	162	7044	6649	3723	1384	1087	3145	428	3586	3464	421	6535	LOC552110	putative fatty acyl-CoA reductase CG5065-like	0.9179
724418	0.0154237	0.401299	1496.47	272	414	140.5	4602	875	6979	5475	2265	3162	4577	6925	5103	2205	5005	2107	35	4280	72.5	6804	119	LOC724418	venom acid phosphatase Acph-1-like	1.0609
410729	0.0155551	0.403235	1498	273	1271	85	5824	4763	1418	155	3111	2838	6976	165	5890	758	878	5932	318	5055	524	5238	3147	LOC410729	putative serine protease K12H4.7-like	1.0805
726827	0.0158457	0.403606	1501.37	274	905	2157	4769	3310.5	638	5881	5849	933	1477	187	1323	3079	833	2995	1013	6365	565	1177	297	LOC726827	coiled-coil domain-containing protein C6orf97-like	1.0857
410747	0.0158543	0.403606	1501.47	275	599	5181	7077	6669	907	8	5581	39	283	1131	3296	6117	3853	6283	6641	1360	5861	2791	423	GMCOX3	GMC oxidoreductase 3	0.9918
411871	0.0158583	0.403606	1501.51	276	736	2011	6987	2222	2731	567	303	2029	1498	166	2476	444	5187	2817	281	6999	4145	2858	1110	LOC411871	putative dual specificity tyrosine-phosphorylation-regulated kinase 3 homolog	0.9682
408664	0.0158599	0.403606	1501.53	277	353	6860	7012	2924	734	24	1264	3724	45	606	5960	2184	5744	5473	248	4126	1731	5860	4740	hipk	homeodomain interacting protein kinase	0.8517
551740	0.0158875	0.403606	1501.85	278	4240	167	2575	3318	87	14	5552	6629	3515	951	2914	1729	4947	2340	1309	1254	1385	3511	5377	LOC551740	uncharacterized LOC551740	1.1517
551540	0.0159285	0.403606	1502.3	279	1029	6395	785	4323	417	4440	1938	349	4642	1232	726	1321	762	551	1557	1595	2906	824	5960	RfC4	replication factor C subunit 4	0.9102
406131	0.0159686	0.403606	1502.77	280	69	5736	78	6912	178	681	2655	1919	1694	6881	6916	6249	62	6830	1636	1754	623	6905	6616	Hbg3	alpha-glucosidase	1.2998
409563	0.0160797	0.404968	1504.03	281	3353	156	453	4059	1535	4903	514	1105	1962	3503	2515	209	5084	2637.5	3225	5542	1021	977	657	LOC409563	uncharacterized LOC409563	0.9022
552028	0.0162895	0.408796	1506.41	282	2586	2612	1514	803	752	1582	377	1657	5780	1327	3170	4930	3029	5226	359	1539	2805	950	141	LOC552028	uncharacterized LOC552028	1.073
724917	0.0164622	0.411671	1508.34	283	6844	31	4625	5340	6605	7035	1805	2912	439	5845	2987	4909	1196	3092	405	6700	14	112	3251	SPH55	serine protease homolog 55	1.399
409555	0.0166489	0.414874	1510.41	284	6837	2195	588	39	7061	780	5479	2723	3212	5275	59	2549	2397	292	1010	2789	7034	453	5585	Mrjp7	major royal jelly protein 7	1.2286
724982	0.0169579	0.421091	1513.78	285	4330	413	979	951	2860	2085	3410	3911	3476	2134	1340	3693	2624	2317	1387	534	317	1451	262	LOC724982	MIT domain-containing protein 1-like	0.9708
724234	0.0170407	0.421667	1514.68	286	5474	2214	3017	4369	49	6969	666	49	7011	3112	1960	3739	1613	2529	1596	1283	817	246	5582	LOC724234	dolichol kinase-like	1.0864
412256	0.0172687	0.424971	1517.16	287	814	5065	4995	1026	375	1550	927	1579	911	405	1840	4481	1862	938	1735	4854	4651	1380	533	LOC412256	nucleosome-remodeling factor subunit NURF301-like	0.9047
100578774	0.0172943	0.424971	1517.43	288	630	3527	6559	6238	6016	6615	1603	105	1978	1891	304	24	916	663	2993	2580	5339	2579	2573	LOC100578774	uncharacterized LOC100578774	1.1364
410288	0.0173773	0.425087	1518.31	289	1761	2109	52	797.5	1234	5152	3503	310	1126	4195	2033	1016	114	755	6693	5827	4783	6059	2766	LOC410288	phytanoyl-CoA dioxygenase domain-containing protein 1 homolog	0.9369
724459	0.0174191	0.425087	1518.77	290	419	4792	4705	3265	1365	2742	5965	815	6804	651	594	170	2019	785	7066	2574	6046	25	2567	LOC724459	leucine-rich repeat-containing protein 23-like	1.0597
552038	0.0177408	0.431449	1522.18	291	1303	5014	567	279	6569	6190	3682	1399	2114	408	225	6367	2380	1117	5224	5869	2806	1228	39	usnp	ubisnap	0.9368
726393	0.0179737	0.433915	1524.6	292	6760	2919	76	119	398	311	4074	4603	7016	6863	2783	610	1017	6775	6342	661	2921	1972	536	LOC726393	capa receptor-like GPCR	NA
724312	0.0179824	0.433915	1524.69	293	3756	459	5115	2	4405	1419	2880	2566	6284	2720	9	3820	5759	429	6939	6370	2043	6276	4510	LOC724312	vanin-like protein 1-like	1.3104
410956	0.0180261	0.433915	1525.15	294	192	6940	6991	2067	5374	5103	3144	5246	1469	127	4582	4	1828	5013	270	2339	6365	466	5948	nmo	nemo	0.8419
411387	0.0181741	0.435358	1526.66	295	5687	120	1244	2131	6832	4839	4004	1201	24	543	4310	688	3327	4518	980	6573	106	3841	7071	LOC411387	nose resistant to fluoxetine protein 6-like	1.0921
409022	0.0182091	0.435358	1527.02	296	299	3781	6334	3129	380	541	5014	3205	1188	174	4268	12	6296	5487	214	4855	6793	6291	2589			0.9495
726569	0.0182762	0.43549	1527.72	297	6396	298	311	237	3058	2727	4805	6027	2088	5660	207	6817	4447	91	3516	2782	1002	1474	949	LOC726569	TIM21-like protein, mitochondrial-like	1.2965
551314	0.0185256	0.438805	1530.26	298	5991	4028	472	2350	239	879	425	481	4932	1405	4888	5969	337	6211	2613	588	946	4624	991	LOC551314	heparan-alpha-glucosaminide N-acetyltransferase-like	1.1321
100576540	0.018668	0.438805	1531.71	299	672	1218	5336	6478	32	7060	3735	1086	6974	1754	82	1450	2530	1459	6938	2699	174	2700	2694	LOC100576540	uncharacterized LOC100576540	1.231
100577674	0.0186817	0.438805	1531.85	300	2001	228	2155	1644	3727	2568	1648	3312	3943	745	639	960	2728	2013	1564	1701	515	1702	1696			NA
100576392	0.0186863	0.438805	1531.89	301	303	1934	7056	5874	2793	5065	1137	4448	2232	80	5938	3335	330	6335	306	2717	42	2718	2712	LOC100576392	uncharacterized LOC100576392	NA
725115	0.0187253	0.438805	1532.29	302	2743	1387	5273	3362	42	1903	582	595	2891	4029	1717	3540	1896	1416	1291	1883	1091	1882	1876	LOC725115	poly(U)-binding-splicing factor half pint-like	0.8548
552391	0.0189734	0.440377	1534.75	303	1739	3812	15	4571	50	6487	7021	6982	386	6998	2503.5	5912	7041	89	7036	241	3814	472	6198	A4	apolipophorin-III-like protein	1.1106
551981	0.0190102	0.440377	1535.11	304	3656	550	2432	881	6215	3541	4829	6518	927	665	231	5004	2952	408	836	3739	3420	355	354	LOC551981	DTW domain-containing protein 1-like	1.0519
406081	0.0190279	0.440377	1535.29	305	769	58	5654	7068	2458	43	5127	18	3352	6876	7022	1119	2709	6742	6758	7028	3658	7044	49	LOC406081	glucose oxidase	1.1253
411525	0.0190413	0.440377	1535.41	306	2573	659	2166	1377	559	373	2599	1062	998	3008	3684	3809	80	5711	2075	4244	1904	756	4864	LOC411525	choline/ethanolamine kinase-like	0.8568
409780	0.0191239	0.440846	1536.23	307	808	3047	6397	5421	769	40	975	2476	221	1273	6751	5313	61	6353	1764	4845	2131	2870	2692	LOC409780	CUGBP Elav-like family member 2-like	0.9665
725173	0.0192143	0.441492	1537.13	308	834	655	3117	2662	6507	4047	6958	6957	789	544	1946	5397	1562	1209	506	3154	1137	465	85	LOC725173	coiled-coil domain-containing protein 75-like	1.1407
412243	0.019389	0.442664	1538.84	309	372	2385	6747	5848	336	127	358	5420	1189	386	5642	1936	4679	6320	562	5175	5449	616	859	LOC412243	uncharacterized LOC412243	1.1668
725997	0.0194486	0.442664	1539.42	310	7016	895	88	7059	6955	4856	830	28	6809	7052	6739	53	1015	4667	7017	14	6833	5152	4219	LOC725997	glucuronosyltransferase	1.2841
409976	0.0194529	0.442664	1539.47	311	4704	5396	1251	363	121	517	1550	705	6611	5742	295	3156	6871	136	3166	1988	1956	2485	4561	loj	logjam	1.0551
408960	0.0198669	0.447988	1543.5	312	451	2843	7041	2749	1732	9	6747	4364	1389	882	3887	126	1293	5349	395	4239	4849	4075	2440	sli	slit	0.8858
406112	0.0198802	0.447988	1543.62	313	425	4171	2336	4839	364	7026	994	2991	3728	1003	405	4773	2366	1512	4859	372	143	1857	2021	Per	period circadian protein	0.9539
410515	0.0199348	0.447988	1544.13	314	230	7011	5736	2988	5309	6151	5184	6441	5351	126	2988	951	1289	2988	37	321	706	1865	1106	LOC410515	uncharacterized LOC410515	1.2903
725530	0.019963	0.447988	1544.41	315	6372	5388	404	33	3497	995	6777	6287	3171	4396	88	6519	6307	116	1662	749	5816	691	1943	LOC725530	uncharacterized LOC725530	NA
410423	0.0200034	0.447988	1544.79	316	188	1236	7062	1891	1988	233	3002	1801	173	307	2130.5	2382	6598	3709	2079	5325	1756	5330	730	LOC410423	uncharacterized LOC410423	1.0024
725053	0.0201069	0.448886	1545.76	317	6739	6328	6840	4019	6789	2002	4775	5154	988	3015	5393	4288	615	3865	4010	6006	72.5	5	7			0.975
412775	0.0201756	0.449003	1546.41	318	96	24	5307	6373	6611	6387	5129	211	2487	87	3018	1569	4675	4498	235	6782	672	7010	6867	DNAH2	dynein, axonemal, heavy chain 2	1.0153
551446	0.0202674	0.449632	1547.3	319	1974	2892	5232	1793	296	37	715	305	630	3666	1260	3089	4953	2073	3932	5927	1999	4393	1655	LOC551446	RNA-binding protein lark-like	0.8658
726491	0.0203721	0.450542	1548.28	320	209	2651	6186	4676	2714	6728	3125	1764	3504	843	699	1780	977	796.5	2471	6255	46.5	6974	175			NA
725621	0.0204579	0.45103	1549.1	321	235	5552	3008	2042	271	2455	2830	1351	2465	1667	6614	5611	270	6376	910	5907	3560	499	80			1.1421
100576595	0.020655	0.453961	1550.94	322	1819	6669.5	252	603	2360	6440	3269	1025	2262	41	226	5920	4719	151	4693	2640	5855.5	2638	2632			NA
725966	0.0208955	0.456619	1553.19	323	70	619.5	7019	1456	4213	82	4882	1900	490	204	3843	1713	5714	5108	608	5486	6597	2679	2673	croc	crocodile	0.8544
552247	0.0210006	0.456619	1554.16	324	3984	5680	3185	1829	321	2746	1863	5749	2679	607	5969	2685	6042	5351	152	6748	5744	16	44	Rel	NF-kappaB transcription factor relish	1.2349
100576855	0.0210385	0.456619	1554.5	325	6936	2399	145	1172	541	583	1688	2552	4491	5588	259	3569	3529	907	726	2096	2299	2095	2089	LOC100576855	alpha-tocopherol transfer protein-like	0.9922
411276	0.0210782	0.456619	1554.88	326	480	1023	589	1260.5	916	4984	5344	3819	3884	775	1230	1057	1205	4577	1263	2298	1008	2573	795	LOC411276	uncharacterized LOC411276	0.9425
413046	0.0210985	0.456619	1555.06	327	4909	469	4660	3461	4940	697	6822	6338	137	2712	2435	4262	522	1126	2651	3653	440	104	792			1.0337
551649	0.0212963	0.458508	1556.86	328	22	7077	6549	2437	5632	4710	3780	5803	3559	3750	1913	6915	5304	2661	16	3782	6866	143	21	PNR-like	PNR nuclear receptor-like	0.9231
409677	0.0213154	0.458508	1557.04	329	4466	2173	80	7065	4455	6791	1536	3783	6638	7001	7030	6514	268	7046	202	4148	901	22	70	Cyp6as5	cytochrome P450 6AS5	1.3443
409787	0.0217166	0.46465	1560.7	330	7049	147	6435	5307	315	1018	5408	7019	370	6638	6849	2564	7050	6682	6348	2199	126	51	60	LOC409787	paramyosin, long form-like	0.9128
406097	0.0217322	0.46465	1560.84	331	2611	1206	1609	4017	1965	3615	43	438	3699	2037	4214	5081	66	4861	1484	5276	967	1677	2637	LOC406097	integrin beta-PS	0.902
412487	0.0218317	0.464774	1561.73	332	6331	5674	275	1974	3764	5621	194	1448	6841	5477	204	3874	320	594	1296	5876	1030	2031	459	LOC412487	annexin-B9-like	0.8693
552511	0.0218694	0.464774	1562.06	333	2874	1952	217	3353	1366	841	1450	713	4291	2208	2193	2699	5191	2152	1955	1934	1951	431	496	Adk3	adenylate kinase 3	0.9711
413596	0.0219945	0.466034	1563.19	334	751	6018	6974	1511.5	985	2182	6619	664	18	521	1886	5097	3986	569	237	7021	4870	1024	6359	Vkr	venus kinase receptor	1.0342
409162	0.0221399	0.467713	1564.47	335	182	712	6324	697	7042	7014	5797	3907	1170	207	826	313	2173	385	2061	4663	1162	2741	4813	LOC409162	retinoid-inducible serine carboxypeptidase-like	1.1266
410823	0.0222378	0.468384	1565.32	336	400	834	5881	2515	4671	4373	6794	7038	1231	482	1635	845	2517	1141	503	711	3190.5	62	6208	trpgamma	transient receptor potential-gamma protein	0.9473
727300	0.0226867	0.475071	1569.28	337	4525	926	885	398	6240	3580	6597	3902	5500	3095	278	4281	1500	316	2252	1462	325	590	1016	LOC727300	low molecular weight phosphotyrosine protein phosphatase-like	1.0381
551759	0.0226895	0.475071	1569.3	338	6862	1694	940	3433	5332	2357	3282	5814	197	1504	4228	2159	278	3738	137	5527	414	289	2283	Eaat-5	excitatory amino acid transporter 5	1.0693
413721	0.0230091	0.480196	1572.06	339	364	1765	6764	772	2126	1852	3384	5879	761	527	220	1690	1934	257	1947	4315	3797	1757	4953	LOC413721	uncharacterized LOC413721	NA
410283	0.02307	0.480196	1572.58	340	5972	2888	596	239	1333	3449	3632	227	6442	6737	230	501	1129	208	6071	1804	5331	5096	1672	LOC410283	transmembrane protein 222-like	0.9909
724625	0.0232407	0.481391	1574.01	341	6717	121	1100	197	6830	6445	6848	6640	3116	6751	328.5	4810	34	762.5	4231	187	738	4858	6424	Rpb10	DNA-directed RNA polymerases I, II, and III subunit RPABC5	0.9132
725155	0.0232635	0.481391	1574.21	342	1814	244	6569	5804	1152	1433	109	4969	318	4808	4557	645	4421	3769	2867	4190	198	1199	1722	LOC725155	uncharacterized LOC725155	NA
724558	0.0236272	0.487492	1577.28	343	85	2851	5620	3340	4144	970	3088	2501	5980	5899	114	3348	1318	97	217	935	2854	6476	6317	LOC724558	uncharacterized LOC724558	1.1658
551537	0.0239439	0.492591	1579.9	344	90	331	3134	759	1339	3841	4377	1714	5586	4141	902	2513	2095	1273	246	4099	2267	1617	4205	LOC551537	enoyl-CoA hydratase domain-containing protein 3, mitochondrial-like	1.0607
725352	0.0240494	0.493326	1580.79	345	3680	2463	1049	478	6133	2255	6408	2901	1136	4645	400	481	476	90	6418	829	2465	2026	4448	Lsm7	U6 snRNA-associated Sm-like protein LSm7	0.8013
551597	0.0243144	0.49509	1582.99	346	1309	6948	6844	4168	6798	1	1592	67	2227	1591	3423	4876	2696	4650	1335	203	6925	3410	6910	LOC551597	cysteine-rich secretory protein 1-like	0.9686
409143	0.024337	0.49509	1583.18	347	50	2218	2527	3825	1135	510	5631	6028	1669	6554	1288	612	2972	1701	23	2954	4877	2958	6869	SP28	serine protease 28	1.321
726373	0.0244063	0.49509	1583.74	348	6047	131	4181	4446	3067	347	2192	1099	1631	851	2663	1709	2388	2727.5	787	2587	528	1071	3480	LOC726373	SET and MYND domain-containing protein 4-like	1.2009
411403	0.0244152	0.49509	1583.81	349	5789	216	2120	581	5311	3133	5632	3638	4789	1879	180	1262	2460	407	377	2132	1301	1298	4270	LOC411403	high affinity copper uptake protein 1-like	1.142
410812	0.0245728	0.495927	1585.11	350	3194	6102	4463	471	1685	3180	5988	3707	250	2716	364.5	32	895	624	3202	1694	3065	3089	5715	LOC410812	Ras oncogene at 85D ortholog	0.833
725689	0.0246443	0.495927	1585.69	351	3469	4796	5194	2892	402	2572	5486	6043	918	180	3195	593	4993	1132	534	1428	5992	283	325	LOC725689	golgin subfamily A member 4-like	1.1033
725641	0.0247132	0.495927	1586.22	352	6545	626	164	174	2072	5175	6502	6267	3189	4657	130	2475	4641	119	2985	210	2151	5554	6350	LOC725641	u6 snRNA-associated Sm-like protein LSm5-like	0.801
412161	0.0247368	0.495927	1586.42	353	359	5778	6262	5785	1283	1543	119	710	1959	549	6670	86	1478	6799	610	4784	1173	4148	5808	LOC412161	uncharacterized LOC412161	0.9063
551893	0.0252163	0.504112	1590.29	354	1938	1581	68	609	4052	4572	4657	4726	4640	2040	482	833	5597	174	1501	2049	1196	5414	1765	LOC551893	prefoldin subunit 3-like protein	0.8679
411290	0.0253548	0.505454	1591.38	355	5827	468	5242	3524	6931	6970	1129	1063	1537	485	4030	1167	5735	3313	130	7074	176.5	31	6966	LOC411290	uncharacterized LOC411290	0.9658
725609	0.025639	0.508517	1593.63	356	6751	686	290	116	5742	1348	6432	6510	5421	6512	87	3661	3666	121	5172	705	1840	1975	2099	LOC725609	heat shock factor binding protein 1-like	0.877
552610	0.0257054	0.508517	1594.16	357	5641	316	2777	35	1355	3919	5611	116	3434	6541	186	5961	5213	524	5573	919	1284	5025	5236	Cox5b	cytochrome c oxidase subunit Vb	0.9622
724256	0.0257241	0.508517	1594.31	358	6640	2833	3064	169	4478	637	6447	6288	1450	4680	543	1043	6714	200	1862	60	2836	5167	742	LOC724256	neuferricin-like	1.0285
409902	0.0258058	0.508711	1594.96	359	711	4513	2676	2863	2946	918	1114	543	2668	570	3714	272	221	4051	892	5107	5042	1580	3545	LOC409902	liprin-alpha-2-like	NA
411910	0.0258912	0.508979	1595.62	360	134	1317	4517	1775	5668	2380	4159	6948	2323	216	167	1550	1869	783	6417	1242	1482	900	6436	LOC411910	uncharacterized LOC411910	NA
410723	0.0260433	0.509653	1596.83	361	290	389	5314	5676	2724	73	6315	5967	5916	243	407	7031	2273	1060	1603	6272	2063	1301	1067	LOC410723	uncharacterized LOC410723	1.0608
100578708	0.0262032	0.509653	1598.08	362	944	110	303	152	3003	6005	3133	5124	3595	1645	2554	3469	1559	4206	2300	2178	657	2175	2169	LOC100578708	uncharacterized LOC100578708	1.0844
725059	0.0263543	0.509653	1599.24	363	6798	5263	1824	47	5137	1162	6364	4227	5298	6743	117	2985	918	434	6254	256	6879	203	1368	LOC725059	transmembrane protein 167 homolog	1.0059
408429	0.0264151	0.509653	1599.71	364	732	1671	6936	1412	759	739	1103	6476	64	1358	775	5856	3086	937	964	5046	3149	4461	2013	by	blistery	0.9982
412305	0.0264359	0.509653	1599.88	365	5445	1451	944	6960	2021	2554	283	1615	6981	6114	2253	57	9	4991	6363	1061	3710	4824	2071	Ssadh	succinic semialdehyde dehydrogenase	1.0053
411344	0.0264415	0.509653	1599.92	366	404	117	6093	3306	2576	5478	5410	1098	3852	1315	2218	1949	262	2836	1186	6072	183.5	944	4660			NA
408478	0.0264683	0.509653	1600.13	367	343	5361	7006	700	5349	148	19	192	5647	964	6786	5413	1907	7044	2528	701	4699	2918	4452	LOC408478	facilitated trehalose transporter Tret1-like	0.9272
552501	0.0265346	0.509653	1600.63	368	4174	2388	2419	907	6150	5985	5372	3637	2671	1845	312	3929	2657	478	848	494	2389	121	521	LOC552501	transmembrane and coiled-coil domain-containing protein 1-like	0.8103
409624	0.0266086	0.509653	1601.19	369	3856	199	463	1477.5	982	614	426	594	5501	6035	5013	2975	529	6079	6582	179	1854	6529	4214	LOC409624	acetate-CoA ligase 1	0.981
411629	0.0266457	0.509653	1601.47	370	913	3031	2781	1270	369	375	4207	1522	2004	602	1431	4156	5063	130	2504	4089	1572	4599	2540	LOC411629	zinc finger protein DPF3-like	0.8932
724951	0.0267707	0.510664	1602.42	371	6955	285	3582	4933	5736	60	117	6800	6748	6687	1547	4332	2319	5014	269	52	880	2734	6852	LOC724951	1-acyl-sn-glycerol-3-phosphate acyltransferase alpha-like	1.045
410340	0.0269523	0.512747	1603.82	372	2871	868	4040	1623	643	1486	3701	1746	7	3151	6656	4366	6052	369	5662	2592	480	5883	1321	LOC410340	prolactin regulatory element-binding protein-like	0.914
100577053	0.0271064	0.513047	1604.98	373	377	892	960	6842	1855	1163	122	230	6000	6405	6928	373	705	6557	2032	2579	3761	2577	2571	LOC100577053	glycine dehydrogenase [decarboxylating], mitochondrial-like	0.9595
408439	0.0271131	0.513047	1605.04	374	1571	1264	849	3449	956	2136	1194	4596	5884	511	2664	6835	5044	1310	1685	3275	3829	88	183	LOC408439	uncharacterized LOC408439	1.6146
725705	0.0273455	0.513482	1606.79	375	1341	1205	2000	151	6470	6655	6187	5952	5614	2104	110	4514	3805	150	1556	151	732	3230	5691	LOC725705	mitochondrial import inner membrane translocase subunit Tim13-like	1.0071
411321	0.0273494	0.513482	1606.82	376	832	775	6219	6791	676	6979	4061	2747	1026	1461	2794	1108	3999	4453	3221	58	7039	267	197	NLG-4	neuroligin 4	NA
411596	0.0273949	0.513482	1607.17	377	1569	608	4689	6046	3135	5631	3973	2994	4399	267	4017	1446	204	4238	323	3488	253	526	1638	LOC411596	thyroid receptor-interacting protein 13-like	1.0293
413575	0.0274263	0.513482	1607.41	378	726	5812	6554	6757	112	6	482	1489	7046	245	7066	4891	4910	7075	457	6247	976	5525	2869	LOC413575	facilitated trehalose transporter Tret1-like	1.182
724274	0.0278393	0.519838	1610.49	379	2362	3260	4665	139	2321	5548	6656	3689	6761	3606	103	4120	15	52	6877	6283	4043	4129	931			1.0056
724890	0.027963	0.519938	1611.4	380	119	6105	779	6359	5460	1799	2473	282	5939	1837	6400	4154	138	2947	305	6718	1440	515	1957	LOC724890	laccase-1-like	NA
413783	0.0279916	0.519938	1611.6	381	700	2479	2452	1697	629	579	6113	6458	1149	740	1107	4249	569	5021	2008	6273	4903	464	255	LOC413783	c-Maf-inducing protein-like	1.1024
677676	0.0283647	0.522274	1614.34	382	1676	2313	2356	4179	4453	6726	4125	677	2023	235	907	2765	1081	1144.5	437	116	2314	5451	2973	Obp11	odorant binding protein 11	1.3588
410869	0.0283798	0.522274	1614.45	383	882	1753	3679	1491	2428	2853	1004	2522	6054	827	202	694	4798	604	412	3919	1619	4820	2351			0.84
552458	0.0284125	0.522274	1614.69	384	2134	5252	305	435	2064	3724	4215	5771	5604	5008	573	5	4486	313	3578	4146	5715	1110	3043	LOC552458	DNA-directed RNA polymerase II subunit RPB3-like	0.8011
410254	0.0284125	0.522274	1614.69	385	1129	1247	3762	541	2868	1077	4072	3084	6794	1540	71	2797	4405	80.5	7047	2979	237	4282	5152	Gdch	glutaryl-CoA dehydrogenase, mitochondrial	0.9772
100576198	0.0285171	0.522695	1615.45	386	1191	5	4497	3792	6740	6446	4522	5015	1475	6388	4988	1236	2262	4800	94	3209	46.5	3204	3198	LOC100576198	uncharacterized LOC100576198	1.5877
724301	0.0285831	0.522695	1615.92	387	46	6911	5869	6595	132	2892	5245	4778	400	105	6119	4737	495	5530	986	1067	2709.5	1175	6941	LOC724301	homeobox protein aristaless-like 4-like	0.9735
410420	0.0286968	0.523394	1616.73	388	2323	135	440	716	1581	2457	2448	914	3880	3116	1883	3360	3084	512	3423	1603	772	5264	3981	LOC410420	isochorismatase domain-containing protein 1-like	0.9297
551319	0.0287693	0.523394	1617.26	389	518	4527	6997	1595	293	2613	1049	6144	737	1745	1254	3520	186	3884	322	4402	5695	3940	550	LOC551319	uncharacterized LOC551319	1.2128
409829	0.0290059	0.526346	1618.94	390	575	3903	4593	2537	421	1099	1847	36	2473	552	5932	4559	636	5183	1076	5400	2871	2006	2884	LOC409829	f-box/LRR-repeat protein 20-like	0.8732
726274	0.0291002	0.526706	1619.62	391	43	7028	3650	6209	3994	4067	4859	3222	5448	14	3346	6683	2117	4368	303	3820	7016	1220	35	Y-e	yellow-e	0.9793
411448	0.0292397	0.52788	1620.62	392	4662	488	2260	2588	7000	3962	6422	3172	3931	345	2108.5	2670	925	2411	1586	41	508	2922	780	LOC411448	probable alpha-ketoglutarate-dependent dioxygenase ABH7-like	1.0761
409928	0.0293997	0.52822	1621.76	393	200	5941	6738	4184	382	1246	1305	418	1211	370	6125	1772	5883	6486	319	6861	779	1241	2860	LOC409928	RNA polymerase II elongation factor ELL-like	1.1414
551237	0.0294627	0.52822	1622.2	394	6325	798	2396	1503	5769	3847	5770	5479	2404	232	955	2259	3914	1705	427	707	781	424	959	Gfr	GDP-fucose transporter	0.9478
413817	0.0295533	0.52822	1622.84	395	1374	5956	111	5746	5245	2491	223	205	4098	3259	6639	1915	1611	6495	6382	6501	4429	113	86	LOC413817	inositol 1,4,5-triphosphate kinase 1	0.8943
724643	0.0296212	0.52822	1623.32	396	2902	223	2138	802	1319	1993	6493	6737	2781	2781	1063	1264	846	659	1677	794	744	2010	6757			1.1076
411303	0.0296773	0.52822	1623.71	397	1805	5057	484	6275	1278	3425	2355	1238	4292	6458	6210	1652	101	5889	1803	5567	3399	11	445	nAChRa9	nicotinic acetylcholine receptor alpha9 subunit	1.1142
552104	0.0297063	0.52822	1623.92	398	4860	2262	1605	390	2436	1080	2237	5758	2391	1122	140	2748	2394	135	1835	1933	2103	6741	2561	LOC552104	bifunctional coenzyme A synthase-like	1.0586
552560	0.0298326	0.528414	1624.8	399	4358	5911	1793	1647.5	2893	1061	2954	1629	4405	2457	1039	6845	22	490	4287	813	4610	3973	170	LOC552560	protein phosphatase 1 regulatory subunit 14B-like	0.8662
724647	0.0298853	0.528414	1625.17	400	1770	1115	4384	756	3142	2684	3302	4525	3147	153	1425	3020	5963	2508	207	791	2020	702	1714	LOC724647	uncharacterized LOC724647	NA
552106	0.0299412	0.528414	1625.55	401	4196	4053	764	20	5423	5802	4371	1349	1281	5169	105	2062	6753	143	5129	744	5649	1445	4911	RpS30	ribosomal protein S30	0.9176
100577409	0.0302864	0.530588	1627.95	402	245	568	6388	5778	5502	4393	1913	2257	75	445	3835	4598	215	1890	1147	2477	4716	2475	2470	LOC100577409	solute carrier organic anion transporter family member 3A1-like	0.8962
552213	0.0302925	0.530588	1627.99	403	5248	3548	462	290	6089	1030	6492	4010	4900	4464	232	1995	1107	266	3352	133	1947	2105	4735	Ssb-c31a	single stranded-binding protein c31A	1.0856
100576876	0.03031	0.530588	1628.11	404	2251	2986	3729	504	2593	813	625	2209	506	2360	321	5707	2931	585	2563	1942	4078	1942	1935			1.1031
725562	0.0303643	0.530588	1628.48	405	2548	933	4580	3209	1141	849	2680	3073	1573	1387	1601	249	4427	1501	627	4823	2380	156	5841	LOC725562	uncharacterized LOC725562	1.1402
726832	0.0304416	0.530628	1629.02	406	1094	1084	1915	633	4399	3903	5474	6258	1066	420	1347	1557	3046	1277	1326	6566	3684	238	451	LOC726832	uncharacterized LOC726832	1.7135
550854	0.0307965	0.533391	1631.48	407	2030	1882	466	736	6459	5589	6382	6585	1613	744	535	225	2093	230	3156	1086	947	4000	6096	LOC550854	UPF0368 protein Cxorf26-like	0.8837
725538	0.0309886	0.533391	1632.79	408	4553	5195	1043	182	5264	2082	6234	3981	3839	3889	289	3794	6297	611	961	491	2294	274	487	mRpS28	mitochondrial ribosomal protein S28	1.3106
727121	0.0310073	0.533391	1632.92	409	2745	4723	6561	630	123	299	1807	574	6539	1518	2183	4703	502	4868	512	436	6749	2075	6991	LOC727121	uncharacterized LOC727121	0.9643
408734	0.0310279	0.533391	1633.07	410	139	718	232	2324.5	5737	4421	5473	1749	2002	853	1678	3585	1761	4230	136	6551	2326	4841	1111	LOC408734	succinate dehydrogenase [ubiquinone] flavoprotein subunit, mitochondrial-like	0.9637
408830	0.0310856	0.533391	1633.47	411	698	2102	6377	3380	16	1848	945	5334	892	111	6768	3997	3708	6808	216	4986	5584	4522	1292	Unc-89	Unc-89 protein	0.9877
412194	0.0313608	0.533391	1635.33	412	4538	948	1906	1407	1918	2637	919	525	1247	5040	1483	295	356	1034	1472	1873	5793	4480	5612	rho-7	rhomboid-7	1.188
408705	0.0313615	0.533391	1635.33	413	2691	6374	3812	1117	715	955	742	3481	1309	3849	697	49	1347	549	2917	4926	3826	4747	2675	LOC408705	uncharacterized LOC408705	NA
727134	0.0313678	0.533391	1635.38	414	809	4733.5	2257	1028	3295	1604	3606	3756	401	306	1226.5	1059	6594	591	3478	1419	4901	2806	427	ecd	ecdysoneless	1.018
412896	0.0314521	0.533391	1635.95	415	744	2982	7015	1205	284	54	1911	1142	222	3593	5488	1302	5101	5603	6514	5559	2985	157	6642	Octbeta2R	octopamine receptor beta-2R	NA
726634	0.0314688	0.533391	1636.07	416	193	2364	3588	1975	6301	5505	4282	1339	2269	432	1907	3086	1533	4192	292	4321	2366	1020	159	DLC-B	dynein light chain B	NA
409322	0.0314869	0.533391	1636.19	417	1325	2060	6409	295	457	4864	93	1835	5051	1556	361	1766	5099	1645	889	3183	3623	4456	3075	Pcf11	Pcf11, cleavage and polyadenylation factor subunit	NA
413398	0.0315045	0.533391	1636.31	418	4566	746	1556	287	5001	5574	5027	5438	2868	4299	515	1613	4028	370	2982	831	417	506	1251	mRpL32	mitochondrial ribosomal protein L32	1.0984
552083	0.0319201	0.536023	1639.11	419	4991	288	3284	5390	6483	1274	5379	5937	1265	795	983	910	1881	412	1305	1727	1454	667	1169	Cwc25	CWC25 spliceosome-associated protein homolog	1.1568
725619	0.0319321	0.536023	1639.19	420	428	2246	6786	6631	147	6696	5573	518	15	784	4703	6340	680	3174	3733	4591	607	1847	6695	LOC725619	hemicentin-2-like	0.9347
552429	0.031954	0.536023	1639.33	421	1987	3866	3145	356	3012	2718	5244	2974	1196	1052	109	5227	1686	76	3942	401	5267	4385	3255	Prx5	peroxiredoxin 5	0.9733
551273	0.032002	0.536023	1639.65	422	6028	66	2674	5125	2134	3940	1258	2503	6095	4002	4987	1694	1035	4289	1054	564	136	251	4490	LOC551273	lysosomal Pro-X carboxypeptidase-like	1.0257
100578547	0.0320927	0.536023	1640.25	423	1113	1044	354	4817	4741	152	3841	2881	2211	220	5731	3194	3548	2481	502	2174	1907	2171	2165	LOC100578547	uncharacterized LOC100578547	1.3003
410095	0.0321144	0.536023	1640.39	424	5696	1034	93	624	1000	1242	1608	2859	749	6202	1157	4066	5932	748	4561	807	1632	2345	4552	LOC410095	proteasome subunit alpha type-7-1-like	0.8202
552326	0.0324438	0.540246	1642.57	425	2765	3027	868	1760	2812	2784	3235	336	1186	6849	6152	2686	1419	6133	6996	24	196	4414	674	LOC552326	uncharacterized LOC552326	0.9418
725894	0.0325675	0.541033	1643.39	426	1040	155	4956	7062	3046	6459	4169	1176	2970	2567	6243	304	5664	6446	850	17	681	2889	1537	rho-6	rhomboid-6	0.8626
409405	0.032765	0.543039	1644.69	427	3437	339	806	645	4248	1145	5341	3569	1143	4725	993	6397	5246	264	1695	4884	775	518	1438	Det	deterin	1.0646
726872	0.0330237	0.544889	1646.37	428	6376	2490	2847	189	6309	4939	5805	4429	3369	3764	67	125	6199	42	5380	751	1151	3962	3729	boca	LDLR chaperone boca	0.9631
413346	0.0330482	0.544889	1646.53	429	112	69	6101	4343	4816	4261	2543	2107	2536	3272	3512	3237	1770	2896	6791	6837	70	1165	316	LOC413346	cellulase	0.9005
551124	0.0331076	0.544889	1646.92	430	1610	581	3984	3506	5261	4041	4365	4994	1736	2243	5262	1486	120	4276	4298	5960	245	290	76	fz	frizzled	0.8391
406084	0.033391	0.546137	1648.78	431	133	7068	6897	3452	2987	1282	4379	5789	535	100	3416	3221	6014	2082	153	6743	346	1982	1180	Ecr	ecdysone receptor	0.9039
726225	0.0334849	0.546137	1649.38	432	296	5916	3087	2969	1383	2594	1596	3066	3438	69	1781	1592	1414	3261	467	6451	6997	313	2335	LOC726225	aldose 1-epimerase-like	NA
100576881	0.0335127	0.546137	1649.57	433	2605	52	3265	187	4909	5724	6887	6707	5155	6672	125	4805	2663	2333	1113	3199	27	3194	3189	LOC100576881	uncharacterized LOC100576881	1.1028
411657	0.0335425	0.546137	1649.77	434	2432	594	1034	5253	141	488	362	4168	6982	6514	3840	1846	3264	5665	5852	59	299	4159	6485	LOC411657	glucosinolate sulphatase	1.0828
410765	0.0335693	0.546137	1649.93	435	5620	429	5324	2999	25	56	6358	3383	4616	6770	3594.5	5421	3639	2464	2198	4074	1984	1004	120	LOC410765	7,8-dihydro-8-oxoguanine triphosphatase-like	1.0632
725816	0.0337387	0.547634	1651.01	436	5610	3705	1687	844	6321	851	3937	5682	5330	6330	142	221	1912	53	3313	374	5417	2983	1793			1.0012
408711	0.0340241	0.551003	1652.84	437	1943	1006	1540	219	5616	6326	4789	5035	576	4523	174	3215	5173	98	3080	5917	199	4893	1892	LOC408711	zinc finger matrin-type protein 5-like	1.0193
726747	0.0341619	0.551003	1653.71	438	6118	1606	675	50	5421	4345	6994	1341	3328	6460	189	7045	4117	207	6042	469	521	3116	1721	LOC726747	cytochrome b-c1 complex subunit 8-like	1.3167
552776	0.0341798	0.551003	1653.82	439	4384	3929	818	6513	1215	1746	100	109	6275	3687	6414	1552	340	6265	2271	5146	674	1034	1671	Srp68	signal recognition particle 68 kDa protein	0.891
551907	0.0345068	0.555011	1655.93	440	2034	646	1362	1870	2934	846	3505	4237	281	2032	1893	2816	4888	1053.5	2033	2864	1346	553	1732	LOC551907	kelch domain-containing protein 4-like	1.0942
412919	0.0348358	0.55732	1657.99	441	1009	1870	69	2908	3836	6261	6919	7014	29	1042	3161	5112	3532	540	5068	4268	718	441	5280	Trf2	TATA box binding protein-related factor 2	0.857
552073	0.0348841	0.55732	1658.29	442	1142	3379	6875	148	47	114	6969	2590	7026	6721	4028	2	6183	6718	2712	3639	6375	6511	6067	LOC552073	glucosinolate sulphatase	1.0071
724489	0.034941	0.55732	1658.65	443	6924	126	493	510	6420	6061	7037	6754	3620	1510	1513	5042	5718	2494	293	283	229	595	5494			0.8051
552802	0.0351057	0.55732	1659.66	444	6023	674	749	272	3947	2505	6928	6904	3373	5555	581	2519	6520	825	1926	316	539	2042	392	LOC552802	COX assembly mitochondrial protein homolog	1.2138
409753	0.0351162	0.55732	1659.73	445	1710	891	6576	1718	2941	329	5908	2706	200	671	3681	4107	3186	2246	3276	5812	296	1313	530	LOC409753	RING finger protein unkempt homolog	0.8964
552548	0.0351229	0.55732	1659.77	446	4364	422	4998	659	4256	3079	3639	4193	3085	1038	2543	897	1839	4005	337	699	295	1635	2046	LOC552548	DNA-dependent protein kinase catalytic subunit-like	1.2805
551606	0.0353714	0.559373	1661.31	447	6147	820	2184	322	3624	4589	4573	5287	6864	2333	374	5584	2719	1322	2562	1717	613	111	301	LOC551606	exosome complex exonuclease RRP43-like	0.9583
552471	0.0354104	0.559373	1661.55	448	6935	2989	2382	1576	1403	99	6020	5693	6036	5121	4718	3775	1391	3906	1941	12	2992	223	899	mRpL52	mitochondrial ribosomal protein L52	1.3885
725890	0.0357708	0.561079	1663.78	449	1455	700	2509	540	3638	1360	3679	5892	231	890	1312	2550	7039	1582	839	2034	1994	2032	2026	kinesin-F	kinesin F	1.3736
413121	0.0358465	0.561079	1664.24	450	6620	2308	767	762	473	135	6441	6926	798	6403	778	983	4213	311	5847	983	2827	3779	1996	mRpL22	mitochondrial ribosomal protein L22	1.0978
727221	0.0358895	0.561079	1664.5	451	4192	2911	5414	5006.5	2985	6211	5292	6054	832	1182	3948	816	403	3236	750	9	3006	519	1873	LOC727221	vacuolar protein sorting-associated protein 13C-like	1.1161
409064	0.0359893	0.561079	1665.12	452	6789	2358	429	258	3299	3132	4290	4258	6759	2061	340	5625	5608	1248	473	426	2621	812	603	LOC409064	sugar transporter SWEET1-like	0.9467
408532	0.0360242	0.561079	1665.33	453	6704	5332	480	5770	12	1353	1163	941	6087	120	6534	6720	1483	5103	97	6031	5066	2051	6228	LOC408532	myophilin-like	0.8588
727327	0.0360573	0.561079	1665.53	454	6871	732	2939	233	201	323	3926	1512	6164	6610	547	5628	6508	1372	1848	185	1695	2931	6416	Tom7	translocase of outer membrane 7	0.9468
410648	0.0361484	0.561079	1666.1	455	24	2871	5456	3268	4452	2292	6411	6237	2515	141	1286.5	175	6619	2883	3164	2417	2873	2169	448	Mxp	maxillopedia	1.1079
413051	0.0361526	0.561079	1666.12	456	4843	359	5061	932	1243	1408	1997	5013	5241	3395	378	827	225	916	1241	2554	1650	3682	5142	LOC413051	uncharacterized protein F13E9.13, mitochondrial-like	1.0856
409306	0.0362541	0.56125	1666.73	457	47	5589	263	5492	4738	779	2097	4762	3282	23	5442	302	1706	2053.5	6932	5780	5754	5811	2017	LOC409306	2-oxoisovalerate dehydrogenase subunit beta, mitochondrial-like	0.9228
724480	0.0363222	0.56125	1667.15	458	930	2950	3261	722	5764	2582	2692	2839	708	270	366	2444	5394	988	3057	599	3116	4315	1001	asparagine-synthetase	asparagine synthetase	1.1187
551695	0.036587	0.562789	1668.76	459	4157	3252	2353	30	6952	6144	6915	5109	3870	2486	84	1182	5241	44	2406	464	3254	2450	5953	pen-2	gamma-secretase subunit pen-2	1.0415
726632	0.0369132	0.562789	1670.7	460	147	1499	2362	1149	6484	5233	5160	4413	2183	3965	685	1578	4537	405	710	3056	1701	307	1909			1.09
551459	0.0369278	0.562789	1670.78	461	5983	6243	234	3222	1634	4455	2061	634	4710	4518	733	2605	45	836	3999	3351	4940	288	2203	LOC551459	protein YIF1B-like	1.0709
411778	0.036974	0.562789	1671.06	462	4942	6053	587	696	4180	1805	4551	4280	3990	5164	527	28	1122	317	3714	939	5533	915	5031	tsu	tsunagi	0.8014
552152	0.0370151	0.562789	1671.3	463	5976	1975	784	155	6578	5721	5876	2971	1550	5724	168	746	6487	196	1426	1700	923	3836	1513	mRpS24	mitochondrial ribosomal protein S24	1.1958
411144	0.0370311	0.562789	1671.4	464	3692	5767	2003	973	5206	2502	907	5512	734	1096	686	929	771	418	3120	575	3828	4715	1198	Taf11	transcription initiation factor TFIID subunit 11	0.9419
725587	0.0371003	0.562789	1671.81	465	4639	128	456	1131	2687	4374	2388	6368	6025	4147	1102	2580	753	227	5317	1494	1069	534	5774	LOC725587	uncharacterized LOC725587	0.8915
408343	0.0371175	0.562789	1671.92	466	185	5166	6642	3105	672	384	401	4561	1343	123	5517	3217	2803	5524	162	2053	3430	6567	5507	LOC408343	potassium voltage-gated channel protein Shaker-like	0.8941
411734	0.0371376	0.562789	1672.03	467	2161	577	5294	1589	699	3036	54	1444	2102	842	4101	1765	5484	4523	3532	2571	689	2525	2002	Aats-val	valyl-tRNA synthetase	0.9607
408361	0.0375455	0.56685	1674.47	468	6433	5630	1064	5856	1667	501	11	50	2215	6909	5121	397	2632	6577	5977	3057	6428	3056	895	LOC408361	alpha-tocopherol transfer protein-like	0.9861
411721	0.0375657	0.56685	1674.59	469	3957	480	4114	1470	1931	4551	2877	5059	3383	891	492	1660	3197	682	3828	1130	2957	378	471	LOC411721	uncharacterized LOC411721	0.9547
552764	0.0376836	0.567419	1675.29	470	2705	5232	5556	1758	2780	639	1784	2820	4739	1116	532	3614	318	641	2539	4482	5473	242	469	LOC552764	eukaryotic translation initiation factor 2A	1.0025
726205	0.0379145	0.569684	1676.66	471	4517	3237	843	195	6689	6639	6593	5666	513	6891	73	2905	4343	46	1525	348	3239	4127	4340	LOC726205	inosine triphosphate pyrophosphatase-like	0.9481
100576106	0.0380593	0.570448	1677.53	472	116	1824	90	829.5	4942	6299	4386	3150	3511	56	4822	5350	820	5956	1269	2739	4237	2740	2734	LOC100576106	uncharacterized LOC100576106	1.3031
725946	0.0381266	0.570448	1677.93	473	4918	950	3474	2297	6568	6820	4441	4759	5082	229	1784	310	199	2147	745	753	3079	2156	516	LOC725946	integrin alpha-8-like	1.2909
411037	0.0383204	0.571833	1679.07	474	5416	4219	3703	225	6901	6766	3836	5529	4021	587	341	42	870	1067	872	692	5941	3320	2683	viaf	viral IAP-associated factor	1.817
408344	0.0383909	0.571833	1679.48	475	1017	733	3559	4243	2959	126	3694	643	1001	3108	1118	6865	6427	388	2670	6319	155	5001	2445	LOC408344	tRNA dimethylallyltransferase, mitochondrial-like	NA
410828	0.0384616	0.571833	1679.9	476	82	5963	1286	7051	153	825	4229	472	419	1885	6876	104	3200	6633	5714	5934	6921	911	6661	LOC410828	tryptophan 2,3-dioxygenase	0.898
409039	0.0387156	0.574403	1681.38	477	566	6603	6391	3396	312	103	3474	604	2787	479	6095	5173	1404	5815	519	1408	5197	2580	1053	LOC409039	breast carcinoma-amplified sequence 3 homolog	1.0423
725325	0.0388622	0.575373	1682.22	478	2534	1054	562	6839	396	416	5	220	6475	3697	6999	3996	5374	7037	3471	1911	2977	6343	3319	LOC725325	glucose-6-phosphate 1-dehydrogenase	0.9001
724343	0.0394393	0.582697	1685.52	479	6889	1655	2337	198	6976	5978	6886	5704	5249	3130	132	2366	3470	498	743	47	1635	1102	4215	LOC724343	DNA-directed RNA polymerase III subunit RPC9-like	0.9555
408314	0.0398874	0.585197	1688.07	480	2334	2330	491	1559	18	89	5063	2299	915	5026	2420	6517	3022	3232	3110	5880	1184	3346	5250	LOC408314	uncharacterized LOC408314	1.0985
412166	0.0399722	0.585197	1688.55	481	2291	6693	1612	964.5	1280	796	1358	331	282	2289	1069	1930	3451	1676	2290	4159	762	6337	5436	LOC412166	acyl-CoA Delta(11) desaturase-like	1.0209
725032	0.0400529	0.585197	1689	482	2629	2205	272	3776	3390	229	762	762	531	2627	3359	227	3791	5462	2628	6403	676	4570	6878			0.9282
411332	0.0402442	0.585197	1690.08	483	5409	180	627	732	5873	3310	6734	5834	3256	6414	615	5516	6056	409	3320	183	838	1392	504			NA
413228	0.0402602	0.585197	1690.17	484	5307	521	952	5346	234	769	21	959	5522	4239	6722	794	4424	6901	2931	3933	754	4345	2915	LOC413228	5-aminolevulinate synthase, erythroid-specific, mitochondrial-like	0.9285
412584	0.0403737	0.585197	1690.81	485	3667	36	5683	5703	5634	6365	3889	4345	665	2458	4384.5	317	4785	3048	5195	4786	56	196	920	thoc5	THO complex subunit 5	0.9106
724981	0.0404101	0.585197	1691.01	486	1920	789	5189	6003	2760	49	486	5777	4400	317	6551	6280	6456	6223	241	497	343	6232	2044	SCR-B8	scavenger receptor class B, type 8	NA
726669	0.0404133	0.585197	1691.03	487	2793	6985	1620	2553	2960	554	7011	5630	856	104	3456	2867	4094	497	58	5689	6527	500	2142	LOC726669	uncharacterized LOC726669	0.9692
726783	0.040492	0.585197	1691.47	488	321	4415	3888	5261.5	3628	6946	4010	648	662	4366	5627	2725	3144	3577	6919	3273	419	220	11	LOC726783	uncharacterized LOC726783	1.2247
726948	0.0407142	0.585197	1692.7	489	457	2941	5636	248	2503	2474	5826	3361	351	1514	1402	3263	2743	2913	1622	6233	3980	814	152	LOC726948	cubilin-like	0.879
409538	0.0407205	0.585197	1692.73	490	2472	2228	2757	293	3116	2583	3733	4755	5625	786	388	2267	1067	1704	1651	230	2228	5111	1134	LOC409538	transmembrane protein 86A-like	0.8316
408503	0.0407631	0.585197	1692.96	491	4749	1977	214	340	3848	5496	4798	4499	4847	4581	712	5703	3474	559	4023	130	5276	175	838	LOC408503	uncharacterized FAM18-like protein CG5021-like	0.8827
413168	0.0407642	0.585197	1692.97	492	3409	1710	327	6772	2521	1240	4735	2920	5592	279	7011	4426	6109	6190	15	3635	120	2222	1488	LOC413168	retinol dehydrogenase 14-like	1.0615
725904	0.0407848	0.585197	1693.08	493	6273	2428	2479	1214	5472	1923	5347	2230	6069	3664	681	2353	758	568	3144	489	2430	297	226	LOC725904	trafficking protein particle complex subunit 6B-like	0.8765
550834	0.0408488	0.585197	1693.43	494	3766	5131	1134	2148	2550	3617	1693	554	5867	3516	1489	2080	576	1208	4604	3667	3111	396	59	smt3	small ubiquitin-related modifier 3	0.8143
725051	0.0410617	0.587058	1694.61	495	228	5936	430	1311.5	4072	2233	2874	998	960	239	6479	4450	4497	5570	31	944	6193	6373	5908	LOC725051	probable multidrug resistance-associated protein lethal(2)03659-like	NA
552079	0.0414919	0.592012	1696.99	496	417	922	6629	4041	2577	1729	3931	2062	411	375	3429	6897	1472	2021	1040	5817	111	6451	1323	LOC552079	homeobox protein homothorax-like	0.9483
552070	0.0416795	0.593493	1698.01	497	2485	5716	5814	1507	2808	2780	6879	5873	313	4629	1159	2364	1606	124	721	2274	6548	259	271	LOC552070	dynein intermediate chain 2, ciliary-like	0.9866
412209	0.0420773	0.597953	1700.17	498	6909	5636	74	1436	126	812	1821	4437	1927	6957	1855	756	647	6560	6874	4232	5211	4320	134	CYP6AS4	cytochrome P450 6AS4	1.1618
412197	0.0423136	0.600107	1701.45	499	6933	461	72	4125	52	4800	6854	701	2508	6837	3223	6503	1158	1787	6799	6687	3731	2603	65	LOC412197	protein lethal(2)essential for life-like	0.9652
100577150	0.0425386	0.602092	1702.67	500	2366	4415	5093	27	54	939	3270	3666	5363	1744	458	3181	1085	2622	5777	2667	6665	2665	2659	LOC100577150	uncharacterized LOC100577150	1.675
409012	0.0426899	0.603027	1703.48	501	281	4145	6603	1475.5	598	2061	6436	2063	311	233	2823	189	5178	2750	247	6348	5795	6633	4034	brp	bruchpilot	NA
724875	0.0427958	0.603319	1704.05	502	2603	3950	2098	1243	4076	274	4807	6793	426	1687	1366	3093	6058	115	2165	4083	2851	1176	408	LOC724875	corepressor interacting with RBPJ 1-like	0.8478
408995	0.0429714	0.603617	1704.99	503	444	2894	5260	6317	6598	6714	6498	2940	5285	735	870	5476	3140	878	1790	541	4930	2	1436	Dop3	D2-like dopamine receptor	0.8969
726107	0.0429875	0.603617	1705.08	504	1551	1278	426	3214	436	2629	798	3421	4583	911	1041	4129	4691	3748	1265	3011	5653	381	1151	LOC726107	n-acetylated-alpha-linked acidic dipeptidase-like protein-like	1.2212
412941	0.0431781	0.605092	1706.11	505	916	6943	1124	2096	5525	2781	3241	3794	68	710	3858	43	3623	1513	2092	4897	4514	660	6747	LOC412941	synaptic vesicle glycoprotein 2B-like	0.9063
725426	0.0432713	0.6052	1706.61	506	6497	3034	1435	66	3422	1947	6723	1429	6336	6890	506	3398	3896	1453	6738	1625	3035	124	123	LOC725426	uncharacterized LOC725426	1.4301
725341	0.0433991	0.60579	1707.3	507	6873	420	4964	4833	6924	5459	5550	6740	4767	154	1434	4783	2705	3177	229	39	1529	2001	224	LOC725341	beta-1,3-galactosyltransferase 5-like	1.0561
551653	0.043508	0.606114	1707.88	508	2633	262	5622	1539	918	146	1487	2232	936	3564	2765	740	3930	3785	1817	633	2666	5886	5365	LOC551653	solute carrier family 41 member 1-like	1.031
551710	0.0437148	0.606264	1708.97	509	4176	1224	2770	492	4834	2550	5832	2527	2241	4302	63	3745	6577	61	4438	937	934	1441	4088	LOC551710	electron transfer flavoprotein subunit alpha, mitochondrial-like	0.913
410891	0.0438259	0.606264	1709.57	510	1423	5664	5891	1579	5066	5839	1070	6344	2821	599	1273	4449	5574	735	1079	1720	4336	40	140	disp	dispatched	NA
410882	0.0438603	0.606264	1709.75	511	689	3846	5720	5909	3147	3125	5263	444	4110	1565	2078	2069	6033	3755	1671	6750	4363	42	10	LOC410882	uncharacterized LOC410882	NA
409882	0.0438614	0.606264	1709.76	512	1346	2597	5613	5139	186	449	423	224	1366	1296	6231	4812	3641	6416	968	1802	2521	1427	4293	LOC409882	uncharacterized LOC409882	0.9829
413551	0.0441159	0.608593	1711.1	513	1847	175	4270	1832	433	273	818	279	6329	3708	5636	4362	1296	6334	1390	4537	575	5047	4576	LOC413551	solute carrier family 25 member 42-like	0.934
408358	0.0448343	0.617301	1714.84	514	170	501	6758	1676	1660	364	5247	4920	1791	158	3155	6797	3931	4134	2345	6763	1198	1151	869	LOC408358	uncharacterized LOC408358	NA
726290	0.0450183	0.61863	1715.79	515	2683	5887	102	4573	5908	101	4096	3721	1360	2681	3604	4745	1239	3255	2682	168	1888	1080	1841	LOC726290	TRAF-interacting protein-like	1.1363
726437	0.045184	0.619704	1716.67	516	3875	2383	735	3194	6	578	6188	6858	2642	3798	3297	2615	591	1030	2513	5439	1945	1075	5993	LOC726437	uncharacterized LOC726437	1.0503
412878	0.0453255	0.620443	1717.4	517	289	1837	6703	3790	4891	33	3025	5600	1248	199	6257	2263	1435	5816	259	6395	1216	4767	2792	LOC412878	uncharacterized LOC412878	1.0133
409089	0.0456921	0.624253	1719.29	518	1185	1060	802	3018	6934	6878	5691	6083	2663	2854	2814	1131	3320	2998.5	4615	6252	2970	13	22	LOC409089	vesicular inhibitory amino acid transporter-like	0.89
100576169	0.0457969	0.624434	1719.83	519	820	6098	2397	2993	128	3851	4909	1280	6	346	6840	6627	5082	5900	1388	3036	2461	3031	3024	LOC100576169	uncharacterized LOC100576169	1.0189
725350	0.0459961	0.624434	1720.85	520	7022	163.5	6284	2332.5	6243	6572	3213	6310	329	1002	5145	1811	682	4200	101	4605	34	6763	2288	pnr	GATA-binding factor A	0.9275
726110	0.0460277	0.624434	1721.01	521	2776	4114	1653	371	3072	5964	4263	5081	2414	2774	48	3473	4377	35	2775	1767	5067	1557	1642	LOC726110	glutamate-rich WD repeat-containing protein 1-like	NA
408321	0.0463399	0.624434	1722.6	522	4938	3310	2134	6090	327	1897	334	129	5480	5667	4136	1572	95	3415	4922	543	4114	4565	1646	LOC408321	RCC1 and BTB domain-containing protein 1-like	1.3323
725187	0.0463427	0.624434	1722.61	523	6635	392	2614	6780	4162	5439	2227	3442	6274	5525	5933	4289	3370	6071	2968	35	151	26	522	LOC725187	putative fatty acyl-CoA reductase CG8306-like	NA
727049	0.0463722	0.624434	1722.76	524	2716	2113	864	210	3578	4406	7027	5866	5602	2714	206	3640	4491	391	2715	249	3552	1084	873	LOC727049	NADH dehydrogenase [ubiquinone] 1 alpha subcomplex subunit 2-like	0.9702
412419	0.0464621	0.624434	1723.21	525	1729	1388	5917	2995	1934	881	952	85	3078	1921	5776	999	485	5717	2918	6113	727	1174	3663	LOC412419	ribosomal protein S6 kinase beta-1-like	NA
100037419	0.0465071	0.624434	1723.45	526	214	21	5805	4137	58	6792	5501	8	7030	4122	6063	6062	3765	5084	4406	1649	7007	6935	2303	Apd-3	apidermin 3	1.0095
100577995	0.0465163	0.624434	1723.49	527	1241	6791	4901	3109	119	877	355	1261	2096	381	3208	3803	3491	3184	925	2253	4529	2252	2247	LOC100577995	uncharacterized LOC100577995	0.9486
412082	0.0466244	0.624434	1724.04	528	2371	380	686	1078	3964	3309	5291	339	5590	5793	1405	2028	2317	1898	2168	1514	248	4835	1247	LOC412082	hexaprenyldihydroxybenzoate methyltransferase, mitochondrial-like	1.0338
727091	0.0467039	0.624434	1724.44	529	1838	48	5907	3944	7063	7064	2858	789	178	1691	949	1876	3240	2390	1392	6867	94	6478	5614	foxo	forkhead box protein O	1.0203
100576227	0.0468071	0.624434	1724.96	530	2448	2515	2895	1033	1543	1691	1507	6228	3886	218	399	3242	3410	794	1168	2002	2529	2000	1993	LOC100576227	uncharacterized LOC100576227	1.498
409159	0.0469684	0.624434	1725.76	531	547	6803	6203	355	6331	5921	15	5019	337	231	4853	5626	3616	949	331	6762	2668	4485	7043	LOC409159	G-protein coupled receptor moody-like	0.9249
413087	0.0470246	0.624434	1726.05	532	2968	1305	2044	286	3073	5258	2513	5592	1092	5571	28	2231	4505	10	4898	4361	4468	6524	5824	LOC413087	tRNA (uracil-5-)-methyltransferase homolog A-like	1.01
552493	0.0470289	0.624434	1726.08	533	5530	2522	1397	423	2193	2962	2085	3557	3499	4945	156	4108	4760	41	2012	2016	5162	1235	1437	LOC552493	3-oxoacyl-reductase 2	NA
552529	0.0476054	0.630906	1728.93	534	6216	5503	565	325	815	1775	3105	6123	4268	5994	719	105	1833	179	3993	2001	3834	1540	6379	LOC552529	u6 snRNA-associated Sm-like protein LSm4-like	0.8057
100577003	0.0478919	0.633516	1730.35	535	1763	4516	659	251	463	1153	1869	3389	3002	3665	261	2840	4823	693	4276	2209	6003	2208	2202	LOC100577003	uncharacterized LOC100577003	1.2198
413147	0.0481769	0.633787	1731.77	536	1768	708	240	2226	2862	1875	1403	2416	4101	2552	2607	2646	1901	2671	711	1547	1405	2833	1741	DHX35	DEAH (Asp-Glu-Ala-His) box polypeptide 35	0.9224
408661	0.04819	0.633787	1731.84	537	231	4492	7023	3013	1675	3584	5064	1523	2907	241	5869	58	995	5254	310	3136	6562	4165	1010	LOC408661	uncharacterized LOC408661	1.0088
410897	0.0483142	0.633787	1732.45	538	2150	2763	2877	2418	4916	486	5560	5400	814	2085	4544	63	660	2224	1659	2129	1178	2890	1347	LOC410897	coiled-coil domain-containing protein 124-A-like	0.901
410096	0.0483511	0.633787	1732.64	539	618	1496	4772	851	509	802	45	874	5963	5424	2891	2061	4545	6002	6092	1175	1487	3110	3271	LOC410096	gamma-glutamyltranspeptidase 1-like	1.0532
726746	0.0483792	0.633787	1732.78	540	6688	3607	2015	753	6876	6577	6672	6336	102	4938	5621	4917	6716	199	1496	650	3608	76	99			1.4962
411488	0.0484497	0.633787	1733.13	541	1520	796	4486	3826	6170	5956	4254	4505	2186	667	1008	30	1760	1451	1030	2299	451	4631	4236	LOC411488	amylo-1,6-glucosidase	0.9095
408784	0.0486333	0.635014	1734.04	542	5494	286	401	1039	862	1073	4480	2027	6736	1648	3837	2790	3150	3014	956	2075	3256	1823	477	LOC408784	post-GPI attachment to proteins factor 2	0.9779
726335	0.0488315	0.636428	1735	543	1091	1090	6593	4939	3866	272	2311	4763	2170	3759	121	4392	1822	694	6242	2195	209	4441	1127	LOC726335	uncharacterized LOC726335	1.1569
412249	0.0491132	0.636997	1736.37	544	4804	5429	4140	1815	857	422	1998	4455	859	2398	1998	2569	1575	608	1235	4218	4354	1028	240	LOC412249	coiled-coil domain-containing protein 22 homolog	0.9538
411691	0.0491247	0.636997	1736.42	545	6857	6590	55	1776	4324	332	3087	99	4430	6898	1493	2522	1175	898	6320	81	6592	7039	6404	LOC411691	phosphotriesterase-related protein	1.0183
724920	0.049246	0.636997	1737.01	546	4958	3735	1712	312	4078	420	4116	4646	2459	3067	393	1216	926	145	1547	1344	3460	6369	5011	LOC724920	uncharacterized LOC724920	0.8348
412409	0.0492709	0.636997	1737.13	547	596	6815	1924	707	6279	757	4665	6524	646	360	355	4840	4989	99	2086	1792	6500	3862	2435	LOC412409	mitochondrial import inner membrane translocase subunit TIM44-like	0.9611
724778	0.0494416	0.636997	1737.97	548	365	2540	5872	1391.5	2023	558	3098	4131	4543	4605	1035	5229	586	275	6472	2187	5027	2535	101	LOC724778	LIM homeobox transcription factor 1-beta-like	0.8812
100576734	0.049488	0.636997	1738.2	549	2041	565	229	5314	6707	3244	5830	1584	1936	300	1277	4453	4702	2260	116	2433	2214	2431	2426	LOC100576734	putative odorant receptor 13a-like	1.2741
726961	0.0495145	0.636997	1738.33	550	6839	3291	5438	6067	6688	5729	4005	3201	5447	137	4784	3587	3981	5745	204	3767	1685	4	66	LOC726961	uncharacterized LOC726961	1.0682
726841	0.0495952	0.636997	1738.72	551	4351	1072	4504	4565	2313	3338	616	785	2581	1336	4130	47	1262	4487	1134	1676	2748	1256	4120	LOC726841	uncharacterized LOC726841	1.1381
411555	0.0497485	0.63739	1739.46	552	2446	3418	3709	3842	111	6601	1044	196	6691	1377	1072	199	1469	1478	1532	3431	4085	3760	6008	LOC411555	CAS1 domain-containing protein 1-like	0.8576
726253	0.0498189	0.63739	1739.8	553	6685	2589	1686	243	6784	5334	6016	5085	2753	1261	628	1800	2853	2136	231	450	2593	591	1241	LOC726253	UDP-N-acetylglucosamine transferase subunit ALG13 homolog	0.9042
412543	0.0499194	0.63739	1740.29	554	4851	3263	117	1976	190	3290	2204	827	6600	5359	183	4052	6946	231	6519	6531	1026	1335	3646	LOC412543	uncharacterized LOC412543	1.1884
411073	0.0501713	0.63739	1741.5	555	1270	142	2967	6556	2358	2328	773	3453	1586	2298	2953	4095	1422	1780	5567	493	531	1373	3295	LOC411073	WD repeat-containing protein 65-like	1.0316
411820	0.0502001	0.63739	1741.63	556	1398	2937	4260	5438	3320	1662	1181	841	2619	574	6607	3128	423	6739	598	6888	1459	148	922	Mkp3	mitogen-activated protein kinase phosphatase 3	0.8648
726649	0.0502105	0.63739	1741.68	557	6444	15.5	450	514	855	4057	5767	5225	5812	5220	1725	3026	5235	2408	5441	524	2969	582	1595	LOC726649	thioredoxin domain-containing protein 15-like	0.9703
727247	0.0502563	0.63739	1741.9	558	2222	4413	3000	2186	6666	6045	2438	588	7027	2331	1012	2103	1439	1733	817	258	5786	309	312	LOC727247	non-structural maintenance of chromosomes element 1 homolog	1.1038
724244	0.0506042	0.639929	1743.57	559	5900	616	5671	897	2986	2518	3802	6914	1300	1968	1626	631	1177	2192	1407	2401	637	1952	372	LOC724244	structural maintenance of chromosomes protein 5-like	1.0953
724611	0.0507075	0.639929	1744.06	560	500	2791	5355	3154	5056	6196	6093	1204	4738	144	402	6737	2535	2048	797	2712	2793	101	1227	LOC724611	tubulin glycylase 3A-like	0.9945
409953	0.0507847	0.639929	1744.43	561	2145	4932	5924	559	269	499	1790	4508	898	2769	577	1340	6320	384	1820	4072	3504	5186	1637	LOC409953	uncharacterized LOC409953	NA
410539	0.0508181	0.639929	1744.59	562	3349	3437	6405	595	106	1101	291	161	6162	2585	4931	875	1655	6683	6297	3585	1171	4578	1772	LOC410539	protein 5NUC-like	1.0651
551608	0.0511753	0.641573	1746.28	563	3216	1040	2299	2492	2041	4116	391	2155	6655	829	1788	936	2066	3072	1095	2087	945	757	3065	pelle	serine/threonine-protein kinase pelle	1.0424
413720	0.0512122	0.641573	1746.45	564	4274	1916	5569	3937	4394	227	4194	4549	454	1349	4161	164	1556	993	2583	2386	1563	620	3028	LOC413720	uncharacterized LOC413720	1.2141
408877	0.0512207	0.641573	1746.49	565	204	973	6870	852	4710	1033	6509	6886	136	411	3055	6876	4582	4385	245	6567	695	4619	1293	mam	neurogenic protein mastermind	1.0221
411670	0.0515753	0.644873	1748.17	566	535	6954	6878	220.5	2925	2896	4083	1125	1956	613	799	147	242	3218	4717	7031	5124	1895	5243	LOC411670	LON peptidase N-terminal domain and RING finger protein 3-like	0.9176
551757	0.0517077	0.645389	1748.8	567	5958	3257	169	65	4798	5463	6658	3518	1063	6640	191	6203	4139	269	4899	286	3259	4340	1695	LOC551757	cytochrome b-c1 complex subunit 7-like	1.2588
726914	0.0518619	0.645865	1749.52	568	432	6963	6856	3970	3482	36	6698	4926	51	541	3292	526	5559	3436	2311	6385	858	4401	2396	Sox14	Sox box protein 14	NA
412200	0.0519284	0.645865	1749.83	569	1228	730	1560	1007	3785	6352	91	923	6714	425	2393	6085	77	4571	5112	3857	3719	6198	2190	LOC412200	threonyl-tRNA synthetase, cytoplasmic-like	0.8719
408270	0.0522031	0.647392	1751.11	570	1745	3311	1314	706	967	5447	2624	734	2890	2200	217	5289	5793	110	6093	1680	875	6268	2957	CytC	mitochondrial cytochrome C	0.8624
413677	0.0522342	0.647392	1751.25	571	1041	5612	6089	1016	184	412	239	191	6083	1859	5028	4048	599	5963	5021	5304	3536	3873	1121	LOC413677	rho guanine nucleotide exchange factor 10-like	0.8569
411297	0.0523399	0.647569	1751.74	572	169	6698	6279	6910	3345	3280	6424	1586	1445	150	6200	4945	482	1432	712	6517	6931	446	117	IR-B	insulin receptor B	1.0142
726661	0.0524546	0.647716	1752.27	573	6319	3699	1957	1	6846	5623	4894	2054	1905	6264	3	6047	827	3646	3348	4080	6332	6249	6806	LOC726661	uncharacterized LOC726661	0.877
100577707	0.0525348	0.647716	1752.64	574	3926	5142	733	614	794	1070	1162	6626	1304	5594	781	510	3316	260	4345	2316	5329	2315	2309	LOC100577707	uncharacterized LOC100577707	0.8799
726130	0.0526363	0.647839	1753.11	575	728	5270	5057	502	6602	6179	5921	3151	330	2172	364.5	1587	4367	998	2488	247	6941	747	1005	LOC726130	uncharacterized LOC726130	1.0094
551144	0.0529638	0.650737	1754.63	576	5835	1823	621	5437	77	635	737	44	4506	5201	5927	1649	5409	5411	4016	400	2470	5408	5323	LOC551144	uncharacterized LOC551144	1.0057
100577623	0.0531994	0.652468	1755.72	577	4824	1152	5054	457.5	4543	1114	302	4783	522	1989	425	5365	2452	3163	696	2248	3247	2247	2241			1.1035
551736	0.053289	0.652468	1756.13	578	1264	639	3838	1049	7067	2641	3990	833	5016	947	423	1422	236	447	1192	6860	2795	5594	5701	IGFn3-4	immunoglobulin-like and fibronectin type III domain containing 4	0.9335
412883	0.0536074	0.655232	1757.59	579	3256	10	5815	1685	5646	3082	2722	2447	4638	2312	4230.5	5573	140	5294	6914	7037	10.5	3568	3565	LOC412883	somatostatin receptor type 4-like	0.8816
409203	0.0537208	0.655486	1758.11	580	2181	4143	3160	1828	2002	1796	3722	3623	60	3093	6854	3272	11	6928	6321	6571	833	3986	409	LOC409203	glucuronosyltransferase	1.2861
413867	0.0538559	0.655663	1758.73	581	5485	3899	233	2111	1844	1357	2768	1046	5817	6396	274	5597	641	203	5289	266	5426	2137	4938	Tal	transaldolase	0.8953
100578950	0.053976	0.655663	1759.27	582	523	1717	254	1542	4581	4630	5035	5815	713	814	2023	2526	2057	1939	376	2181	4570	2179	2173			NA
410992	0.0541488	0.655663	1760.06	583	5867	1325	557	1855.5	65	699	2902	563	6966	6243	3998	743	556	1786	3803	3969	1292	5861	5288	vih	vihar	0.8311
551374	0.0541783	0.655663	1760.2	584	5070	376	2516	3219	1111	487	1887	5088	5355	1224	6286	4572	1099	5804	589	1071	1255	532	1141	LOC551374	g2/M phase-specific E3 ubiquitin-protein ligase-like	NA
552663	0.0542408	0.655663	1760.48	585	3727	2633	2875	1885	599	1325	202	1375	6921	859	2044	6102	733	2186	3981	878	1138	3111	2695	LOC552663	pyridoxal kinase-like	1.0775
724869	0.0542912	0.655663	1760.72	586	2474	3850	188	204	6799	3700	6087	6736	3367	1091	193	2289	5322	268	3323	6721	1981	449	2688	LOC724869	histone H2B.3-like	0.793
412955	0.0544724	0.656731	1761.54	587	280	1922.5	6116	2858	1612	530	5987	5025	20	1410	2888	3150	3702	757.5	3027	6679	6834	6346	308			1.115
409269	0.0548662	0.657937	1763.31	588	2511	1731	405	995.5	1087	3833	3440	2602	2451	5260	2321	5015	752	1820	3115	1590	187	2200	1751	mRpL43	mitochondrial ribosomal protein L43	1.035
412473	0.0549098	0.657937	1763.51	589	5890	4400	844	969	4954	2701	2767	4547	491	5819	894	309	2143	372	1370	2185	4510	2166	731	mRpL28	mitochondrial ribosomal protein L28	1.0651
551383	0.0549418	0.657937	1763.65	590	1874	2343	5007	654	1255	959	5021	4577	1006	2991	759	608	519	276	4436	2463	2344	5093	4659	LOC551383	protein MAK16 homolog A-like	0.9976
100576326	0.0549683	0.657937	1763.77	591	731	2163	3786	3492	1798	6815	2930	1160	3756	6668	315	534	232	606	2499	2295	3102	2294	2287	LOC100576326	uncharacterized LOC100576326	1.1616
100577514	0.0550373	0.657937	1764.07	592	6962	209	2656	669	5739	1750	2651	6777	632	5992	460	4580	2553	111	6961	2857	283	2855	2849			NA
551395	0.0551973	0.658737	1764.78	593	3366	1244	58	5749	2700	5090	3250	110	5071	3450	6251	4623	2255	6129	6371	3106	124	1567	264	LOC551395	acetyl-CoA acetyltransferase, cytosolic-like	NA
408417	0.0553677	0.659171	1765.55	594	1694	3251	130	3204	1076	994	2746	1017	1883	1062	4428	1370	4650	4422	3645	5681	691	343	5849	LOC408417	CTD nuclear envelope phosphatase 1 homolog	0.841
412406	0.0554199	0.659171	1765.79	595	842	4658	6271	3870	3610	184	5073	6776	177	400	3449	3436	3719	338	1151	1233	3284	829	5554	BRWD3	BRWD3 protein	0.9108
413942	0.0556367	0.66064	1766.75	596	5	2701	1473	3549	4376	4293	6247	6037	1331	6646	2122	3660	943	2400	10	4964	4324	4976	5983	LOC413942	acetate-CoA ligase 2	0.9669
727008	0.0558247	0.661762	1767.59	597	992	4111	6717	2249.5	694	447	3217	2335	1464	918	936	3151	179	1107	1213	5648	5338	4495	2705	LOC727008	probable ATP-dependent RNA helicase DDX46-like	0.8154
412870	0.0561348	0.663434	1768.97	598	5570	253	368	2182	4775	5846	1037	867	2910	3462	3173	1135	6242	1457	2048	5147	391	1506	875	MED30	mediator of RNA polymerase II transcription subunit 30	0.8937
725536	0.0563106	0.663434	1769.74	599	1584	97	4885	1405	6887	2016	6977	6513	3131	999	213	1975	2024	1157	1730	949	382	7042	5668	LOC725536	Sjoegren syndrome nuclear autoantigen 1 homolog	0.9411
724487	0.056437	0.663434	1770.29	600	3041	800	936	616	2329	3510	4366	3275	1423	5877	242	6244	1591	39	4719	1370	2902	4701	4553	LOC724487	28 kDa heat- and acid-stable phosphoprotein-like	0.9452
552792	0.0564449	0.663434	1770.33	601	538	492	479	4586	6022	3086	2933	4870	3214	396	2893	3058	6256	4019	877	6539	2278	275	329	Nan	nanchung	1.0067
411659	0.0564849	0.663434	1770.51	602	6794	5849	21	4200	275	923	6255	3354	23	906	6266	4002	6920	4762	6176	538	4852	5098	1959	TpnCI	troponin C type I	0.8285
724150	0.0565283	0.663434	1770.71	603	300	1037	6763	1480.5	5376	5596	4695	1338	3353	1396	800.5	5583	2503	301	2038	2370	702	514	3207	LOC724150	uncharacterized LOC724150	0.9129
551255	0.0573655	0.666125	1774.39	604	3571	3195	1406	137	6362	5237	5935	6251	1142	1172	68	4018	3490	48	5350	2350	1467	3673	4785	LOC551255	mitochondrial fission 1 protein-like	0.8736
412170	0.0575117	0.666125	1775.04	605	5384	1267	2431	4957	1423	1816	1443	549	5493	1217	3217	3613	98	3998	577	3067	2692	2796	796	LOC412170	putative neutral sphingomyelinase-like	0.9898
552359	0.0575237	0.666125	1775.09	606	5844	1460	1372	439	4820	856	6682	6544	2011	1976	536	6798	2745	1359	2171	1017	7006	80	877	LOC552359	uncharacterized LOC552359	1.1055
411491	0.0575527	0.666125	1775.22	607	5534	1052	238	1424.5	2204	3143	1540	3138	2761	3070	2281	1086	1019	1754	5274	3889	394	4611	589	kin17	kin17 protein	1.0234
408944	0.0575792	0.666125	1775.33	608	486	3841	6957	6304	1920	46	3276	4757	26	581	6788	5701	4693	1189	1071	6487	2205	3338	2899	LOC408944	uncharacterized LOC408944	0.9287
552512	0.0575812	0.666125	1775.34	609	52	6921	6052	6105	3831	3678	5255	2712	538	33	5907	5940	1238	6182	19	5871	5090	1520	4960	kinesin-3E	kinesin 3E	1.2273
724405	0.0575846	0.666125	1775.36	610	3385	3902	577	553	1845	3637	3166	1619	4513	4835	21	5485	3577	79	6560	1391	5406	4179	2568			1.1196
551961	0.0576554	0.666125	1775.66	611	5482	471	606	1099	187	713	574	759	6325	6337	4126	5414	6853	2383	4949	311	2746	2354	3763	Vha13	vacuolar H[+] ATPase G-subunit	0.948
100576404	0.0576875	0.666125	1775.8	612	1448	1474	6702	212	3037	2893	704	222	3125	4718	835	736	5957	1062	5596	2368	3098	2367	2361	LOC100576404	probable helicase with zinc finger domain-like	1.0496
413964	0.0577891	0.666125	1776.24	613	856	1149	4899	993	5040	2191	1333	3824	6281	626	1993	2671	3465	979	732	5472	380	961	1967	grp	serine/threonine-protein kinase grapes	0.9532
551753	0.057793	0.666125	1776.25	614	2526	356	3683	4305	2514	7059	3876	2079	4838	334	1222	4169	651	1320	1414	4270	489	1385	933	LOC551753	RNA polymerase II-associated protein 1-like	1.1238
725300	0.0579159	0.666456	1776.77	615	65	192	650	4380	890	6038	6815	505	3553	2297	6518	3053	2136	6341	1284	945	3415	3441	2685	CPR13	cuticular protein 13	1.0082
551846	0.0581859	0.668041	1777.93	616	1432	4320	6689	3619	266	28	272	494	3530	2117	6452	3247	2998	6757	2472	5217	4536	1530	1317	LOC551846	membralin-like	1.0008
410626	0.0582819	0.668041	1778.35	617	75	6654	6779	6143	3430	5431	5049	1298	2941	716	5523	2693	478	6735	2423	7073	6412	14	143	LOC410626	sodium-coupled monocarboxylate transporter 2-like	0.9386
100577727	0.0584856	0.668041	1779.23	618	6288	4750	2658	23	1555	982	5861	2938	5047	5961	50	5176	3531	88	3699	3145	4272	3140	3134	LOC100577727	uncharacterized LOC100577727	0.8745
726729	0.0585713	0.668041	1779.6	619	229	6939	6905	1951	2303	2802	3676	6291	498	109	4155	325	4792	3507	134	6635	7021	1574	1475	crp	cropped	0.9679
724263	0.058743	0.668041	1780.33	620	6092	4156	1213	266	4153	2821	5708	3559	3543	6061	324	2712	104	293	3126	649	2175	4593	2537	mRpL51	mitochondrial ribosomal protein L51	1.0756
552124	0.0587774	0.668041	1780.47	621	5512	1508	302	5837	164	1257	1416	114	6534	6481	6161	238	659	5902	5811	5803	1302	2429	4584	Tspan13	tetraspanin 13	0.9492
551200	0.0588479	0.668041	1780.78	622	1798	934	3242	130	6247	5134	6475	6734	1349	3847	62	6801	4628	40	4178	2117	3320	2597	1889	LOC551200	coiled-coil domain-containing protein 12-like	0.9376
725550	0.0590154	0.668041	1781.49	623	3909	2500	5109	1071	1750	352	118	2698	899	1611	4493	5649	2108	4734	1255	307	2573	4265	3578	LOC725550	proteasome activator complex subunit 4-like	1.1551
725241	0.0590206	0.668041	1781.51	624	234	6619	6640	1318	4706	2759	2602	5092	462	538	3311	6345	148	2122	1107	5320	6199	1303	320	SP30	serine protease 30	1.0171
726259	0.0591169	0.668041	1781.92	625	6487	3173	1439	245	6953	6290	7067	6795	3613	5872	1437	111	2191	872	470	158	3175	542	4643	LOC726259	cytochrome c oxidase assembly protein COX16 homolog, mitochondrial-like	1.4371
725518	0.0591886	0.668041	1782.23	626	6202	293	5445	2902	680	1377	1779	1571	5895	1191	2027	4087	1337	4067	638	706	288	4778	3982	LOC725518	DNA2-like helicase-like	1.3077
413997	0.0592475	0.668041	1782.48	627	5339	2914	3453	410	6738	6167	5745	3272	291	6044	982	6931	508	578	739	337	2917	425	3150	LOC413997	translocator protein-like	0.998
726227	0.0593369	0.668041	1782.86	628	1787	807	2328	1334.5	6864	6451	6319	2276	3795	1243	825	961	1747	1254	3637	275	1921	199	6607	DNApol-alpha50	DNA primase small subunit	1.037
413679	0.0593751	0.668041	1783.03	629	4900	1078	4469	3782	2786	5878	6623	4588	2496	98	1416	65	3027	1197	6309	4226	240	5522	462	Cpap3-e	cuticular protein analogous to peritrophins 3-E	1.0599
411406	0.0597441	0.669775	1784.59	630	221	2457	884	4889	2466	1528	1083	2796	1929	4993	4796	2853	4284	5705	195	1755	2459	320	2590	LOC411406	zinc metalloproteinase nas-15-like	0.9282
724172	0.0598937	0.669775	1785.23	631	319	5327	6525	2842	2214	228	4251	3734	855	264	2115	4787	984	4807	222	2572	5890	2572	2565	LOC724172	neurobeachin-like	NA
410019	0.060201	0.669775	1786.52	632	1690	4289	6311	2144	5085	1953	655	1333	211	1356	1977	5821	119	3320	679	1867	3839	1926	5921	LOC410019	uncharacterized protein KIAA1109-like	0.8755
409129	0.0602854	0.669775	1786.88	633	6654	364	1656	520	3580	1920	3094	2543	3713	6548	381	4829	3608	404	5477	1882	338	1803	1334	LOC409129	28S ribosomal protein S10, mitochondrial-like	1.0779
552377	0.0604075	0.669775	1787.39	634	324	4990	6362	1779	4130	153	95	60	3028	1047	6878	280	4666	6779	5728	6588	5409	3642	6549	mdy	midway	0.9735
411508	0.0604205	0.669775	1787.44	635	4563	4989	2297	4104	1006	5640	987	1967	6045	4058	660	4531	21	1279	2701	585	4474	2749	685	TUBG1	tubulin, gamma 1	0.8124
412480	0.0604465	0.669775	1787.55	636	6332	3518	1361	1058	5278	2096	1678	6347	1261	756	804	2664	2591	1307	556	3271	3819	614	557	Nnp-1	ribosomal RNA processing protein 1 homolog	1.3486
724919	0.0605079	0.669775	1787.81	637	704	1489	5859	347	2004	93	1446	5427	2937	5847	210	4663	992	371	6526	2190	5578	6938	5834	LOC724919	MOSC domain-containing protein 2, mitochondrial-like	1.0217
410299	0.0605219	0.669775	1787.87	638	2860	1966	6690	4853	4023	1234	707	903	3196	5878	3397	2109	51	2216	1066	832	771	6743	1535	LOC410299	uncharacterized LOC410299	0.961
409749	0.0605331	0.669775	1787.92	639	5242	769	917	572	4913	2904	5416	5300	3302	4803	883	1825	5473	1349	991	961	735	363	1501	MED31	mediator of RNA polymerase II transcription subunit 31	0.8179
413369	0.0605831	0.669775	1788.13	640	179	2241	5077	6785	5422	5162	3717	5286	1651	101	3708	590	103	5785	168	3834	2788	5029	4187	CT-SOD	copper transporter superoxide dismutase	0.9745
411677	0.0606649	0.669775	1788.47	641	3999	1158	715	51	6822	6580	6951	1906	723	5974	2316	6685	6212	657	4794	87	379	2910	4972	LOC411677	brain protein 44-like protein-like	0.9415
413280	0.060887	0.670058	1789.4	642	2451	1583	708	3068	3171	737	159	152	1098	4818	6402	5990	406	6596	6036	5584	661	4732	2322	LOC413280	acidic leucine-rich nuclear phosphoprotein 32 family member A-like	0.9522
411381	0.0609862	0.670058	1789.82	643	49	4035	5721	4520	1459	2261	2625	7052	6868	28	6627	6424	1801	5502	49	7005	176.5	6932	5978	LOC411381	caspase-like	1.4937
412655	0.061048	0.670058	1790.07	644	1213	5140	4852	1306	1145	2739	3753	631	507	490	5844	6063	801	4830	2551	5915	92	962	4778	LOC412655	uncharacterized LOC412655	1.0726
726757	0.0611105	0.670058	1790.33	645	6263	455	1734	650	2719	4248	6096	2229	6765	6710	545	1951	3952	536	6087	1538	367	1245	290	LOC726757	uncharacterized LOC726757	1.0397
100576153	0.0612555	0.670058	1790.92	646	99	1316	3026	1234	6650	6710	6300	5850	4512	6326	195	5881	3155	712	43	3168	804	3163	3157	LOC100576153	putative odorant receptor 63a-like	1.3178
724486	0.0613576	0.670058	1791.35	647	6443	2534	431	788	5799	3839	5841	3399	4329	5840	2743	4953	53	2201	1618	743	653	785	1068	LOC724486	probable N-acetyltransferase san-like	0.7986
726449	0.0614315	0.670058	1791.65	648	2228	2435	2176	1813	6786	2755	6999	7001	4259	664	1242	1642	488	1066	464	1267	2437	1438	535	LOC726449	homologous-pairing protein 2 homolog	1.0023
727293	0.061448	0.670058	1791.72	649	4126	342	4072	483	3880	5199	1073	4688	6283	4570	600	6198	2253	250	5148	862	409	1115	1893	LOC727293	guanine deaminase-like	1.0906
410870	0.0616484	0.67075	1792.55	650	789	296	2393	5569	897	254	2686	2691	1502	2235	5284	4220	1447	6317	3707	2441	1252	6564	251	LOC410870	otopetrin-3-like	0.9382
412892	0.061701	0.67075	1792.77	651	246	2564	13	6954	6772	496	3551	3838	1260	473	7049	5691	1407	7052	5002	124	5753	4219	7038			NA
409919	0.0618843	0.67124	1793.52	652	1435	6447	191	3338	214	556	1745	726	6173	2431	6329	5524	4088	6096	6038	473	6595	195	1549	LOC409919	excitatory amino acid transporter 1-like	0.9226
409659	0.0619358	0.67124	1793.74	653	3322	5472	1502	320	5932	3901	5819	3975	511	1724	319	1409	5376	154	3010	2357	5344	513	2223	LOC409659	protein LTV1 homolog	1.1204
550970	0.0621898	0.672962	1794.78	654	1665	362	709	6187	1196	1027	1150	3517	2151	2680	5981	442	4988	5771	1518	4123	606	1159	2646	LOC550970	1-acylglycerophosphocholine O-acyltransferase 1-like	0.9692
100576432	0.0624247	0.674472	1795.74	655	1544	529	4508	1332	1792	1341	2433	5643	3540	1104	1914	3785	2023	1375	738	1931	1004	1930	1924	LOC100576432	uncharacterized LOC100576432	1.0091
100576768	0.0628572	0.678111	1797.53	656	1862	2138	1571	2169	19	34	6257	5999	2806	3125	3488	4155	1905	2746	3876	2665	4314	2664	2658	LOC100576768	uncharacterized LOC100576768	0.9683
408301	0.0630183	0.678814	1798.19	657	4889	809	748	1329	357	3905	2788	2424	6168	5404	1074	3637	1282	1064	3210	5926	608	2007	455	LOC408301	transmembrane protein 55B-like	0.9291
408521	0.0635417	0.683411	1800.32	658	424	6621	6916	257	2179	1186	5076	6408	125	1401	580	4466	5954	927	251	3041	5003	4147	4273	Mblk-1	transcription factor mblk-1-like	1.0807
724327	0.0638414	0.684665	1801.53	659	1105	6058	3257	796	6596	6301	3336	5537	1363	572	508	146	6934	142	5426	3314	1452	3077	1181	sni	sniffer	1.0938
551924	0.0639169	0.684665	1801.83	660	544	231	665	900	975	5020	629	3344	2189	2630	2139	2829	3443	4090	5494	6640	119	6747	6490	LOC551924	uncharacterized LOC551924	1.0232
552224	0.0639485	0.684665	1801.96	661	474	1255	4627	4435	6129	6418	5066	5220	3288	722	1009	2054	2211	1436	2696	4659	6107	144	33	DNAH1	dynein, axonemal, heavy chain 1	1.023
724769	0.0642443	0.686793	1803.16	662	3838	3284	1570	60	5886	6557	7032	6643	286	3561	85	2151	6457	448	2046	6005	3286	440	3575	LOC724769	protein C10-like	0.923
726711	0.0644939	0.687467	1804.17	663	7024	2903	2896	497	5655	2664	5131	1356	5864	524	160	5864	2513	238	132	4481	2905	1903	4267	LOC726711	ribonuclease H2 subunit C-like	1.0073
726812	0.0645147	0.687467	1804.25	664	3710	1553	2335	5178	2813	6482	1386	3462	5607	614	2510	3036	3866	2521	792	4431	373	204	178	LOC726812	RNA polymerase I-specific transcription initiation factor RRN3-like	1.0609
100577112	0.064686	0.687467	1804.95	665	4610	1175	1285	264	1007	6514	6644	6138	5838	6136	97	5648	3157	107	2853	3073	278	3068	3062	LOC100577112	astakine-like	1.2658
100577512	0.0648548	0.687467	1805.63	666	852	33	743	7049	2722	333	3161	4794	4464	6865	6991	62	6210	6498	1439	3251	1408	3247	3241			NA
413660	0.0648599	0.687467	1805.65	667	4376	2057	4794	1837.5	1464	265	6895	6997	1500	2421	822	257	6736	326	2618	2245	2030	2954	853	LOC413660	ATP-dependent RNA helicase DDX54-like	0.967
724953	0.0649042	0.687467	1805.83	668	3442	2921	1532	1317	4393	2648	3743	2197	6585	1015	1178	298	3134	1555.5	733	587	1014	6443	1207	LOC724953	UPF0406 protein C16orf57 homolog	1.0764
552804	0.0650519	0.687467	1806.42	669	2272	3008	6508	7066	519	44	207	348	1292	5548	6986	741	351	7023	5519	4817	2011	6065	4942	LOC552804	tubulin-specific chaperone cofactor E-like protein-like	0.9258
408295	0.0651376	0.687467	1806.75	670	410	2629	5680	4892	2340	1898	5086	3784	1241	646	651	5308	4657	2804	1327	19	6254	4955	1051	Blimp-1	Blimp-1 protein	1.0231
551991	0.0651816	0.687467	1806.92	671	771	1355	6310	261	5062	6465	3027	4208	2869	1794	49	5194	1797	262	3435	156	7077	6515	6971			0.9895
413601	0.0653335	0.688043	1807.53	672	2385	2536	2196	271	4609	2543	837	582	6801	4814	622	4104	5012	365	5421	645	2538	2299	1196	Aprt	adenine phosphoribosyltransferase	1.0499
409387	0.065702	0.690896	1809	673	2140	2272	2009	1017	2445	4937	1412	844	6522	2138	1135	3835	1008	1356	2139	903	1587	2386	898	Uch	ubiquitin carboxy-terminal hydrolase	1.0438
727472	0.0658038	0.69094	1809.4	674	2182	372	641	5696	6110	2435	6148	3007	512	1057	6304	1204	5334	1293	393	772	490	3821	5961	PGRP-S3	peptidoglycan recognition protein S3	1.0819
552053	0.0660302	0.692132	1810.3	675	5247	1324	967	167	4693	2208	4325	4914	2829	2696	246	1952	4165	501	1859	4013	1005	4807	1160	LOC552053	protein FAM173B-like	1.0564
406146	0.0661129	0.692132	1810.63	676	310	176	6634	6505	6646	6520	741	7	4141	442	5857	3589	3627	5289	645	3696	1980	6413	6699	LOC406146	hyaluronoglucosaminidase	1.0081
408915	0.0663148	0.692894	1811.44	677	411	6927	5782	5203	6394	6266	2619	247	699	484	1816	74	4249	4447	227	3091	6283	3086	3079	LOC408915	protein couch potato-like	0.8652
410071	0.0663815	0.692894	1811.7	678	5535	569	660	723	5286	5042	2675	2799	4610	5868	216	3631	4307	232	5449	1147	311	4888	1326	LOC410071	phosphoglycolate phosphatase-like	0.9745
551477	0.0665975	0.694125	1812.54	679	4581	4285	1322	806	5857	3356	5983	2856	2519	4115	517	947	2504	297	1675	215	2213	2091	1829	LOC551477	transmembrane protein 93-like	0.8427
724588	0.0667459	0.694648	1813.13	680	2736	1761	460	4068	6915	6960	6181	4864	3417	2788	2206	4198	4174	3926	263	4	2220	433	4263	Fuctb	alpha1,3-fucosyltransferase B	NA
551700	0.066968	0.695936	1813.99	681	6455	484	2765	5218	1809	1861	2855	502	5435	1129	4263	1041	5450	5679	527	926	2168	955	443	LOC551700	tRNA pseudouridine synthase A, mitochondrial-like	1.1054
413118	0.0672447	0.697787	1815.08	682	3678	384	5551	5370	2592	1708	689	2628	4501	631	4237	1617	869	5032	1000	3333	510	2636	645	NBAS	neuroblastoma amplified sequence	1.0794
408285	0.0679707	0.704288	1817.89	683	4013	2238	4083	1255	84	586	2052	3060	1704	1236	4751	5452	35	5367	1613	5664	1666	6446	5976	LOC408285	uncharacterized LOC408285	1.0324
413145	0.0682163	0.704341	1818.82	684	4901	2440	1052	962	270	1678	2663	122	6884	4626	1244	3550	4533	449	4379	3867	2758	1510	2400	LOC413145	eukaryotic translation initiation factor 3 subunit F-1	0.8189
409871	0.0682995	0.704341	1819.14	685	4658	273	4141	3100	4976	1647	4669	4492	4293	1934	2822	974	4844	4112	843	556	243	1178	506	LOC409871	WD repeat and HMG-box DNA-binding protein 1-like	1.0535
411978	0.0683724	0.704341	1819.42	686	292	15.5	265	5107	4963	88	6713	1054	717	7058	5597	4766	7025	5933	6930	5710	3795	2067	2627	LOC411978	beta-glucosidase	NA
409451	0.0683847	0.704341	1819.47	687	5461	6113	3513	11	6162	5834	6151	3979	3561	5305	22	6231	6846	94	4713	2039	1330	2799	1284	Trx-2	thioredoxin 2	1.0457
552807	0.0684734	0.704341	1819.81	688	6135	2494	418	604	6975	5843	6955	6818	1070	3143	954	6098	6421	228	625	985	1903	503	692	LOC552807	prefoldin subunit 6-like	0.9082
552481	0.0686356	0.704984	1820.43	689	6544	5062	4131	113	1352	1955	3992	2044	6057	6394	127	291	3945	159	5686	1204	6922	1104	5603			NA
413246	0.0693389	0.708845	1823.09	690	845	4419	5580	733	1131	346	1002	4989	2352	3976	411	2044	5922	291	1307	5152	2501	6093	2174	R	roughened	0.8711
100578038	0.0693507	0.708845	1823.13	691	1305	6546	5848	2700	2095	318	2952	3464	1002	2935	2763	495	319	1538	831	2264	5183	2263	2256			NA
412420	0.0694595	0.708845	1823.55	692	3855	2470	1130	323	3027	1584	4307	1748	4423	2669	1225	159	2772	1472	3750	886	4612	2771	1814	cl	clot	1.0204
726731	0.0694686	0.708845	1823.58	693	6482	1330	1360	415	5884	1136	6583	5664	3681	1111	2165.5	4893	4897	1712	441	139	4075	1416	582	mRpS26	mitochondrial ribosomal protein S26	1.4357
412863	0.0695123	0.708845	1823.74	694	354	747	2585	5339	4661	6270	2014	5842	4071	160	2073	6068	3032	1568	154	7047	271	974	6488	LOC412863	lysine-specific demethylase 6A-like	NA
412602	0.0698368	0.709751	1824.97	695	1200	3035	4390	3676	577	815	1042	217	5934	1156	6228	178	6937	6788	2778	358	1742	6553	3622	LOC412602	polyadenylate-binding protein 1-like	NA
410063	0.0699357	0.709751	1825.36	696	833	6170	5988	3455	969	29	7071	682	553	1289	3455	790	5543	3455	6501	6760	6804	5587	103			1.1881
100578434	0.0700242	0.709751	1825.69	697	7072	837	4317	1042	319	4222	5265	4659	1121	31	3771	5586	240	3704	7071	2936	909	2933	2926	LOC100578434	sushi, von Willebrand factor type A, EGF and pentraxin domain-containing protein 1-like	1.0859
411609	0.0701972	0.709751	1826.35	698	83	3211	2057	910	4353	814	1902	2139	853	2214	5509	2922	5237	6041	290	6071	2519	550	5533	LOC411609	pancreatic triacylglycerol lipase-like	NA
409004	0.0704382	0.709751	1827.26	699	2299	2996	1742	880	688	4880	2051	1857	1976	931	892	462	4924	464	3438	4708	1638	5208	2918	Rab6	Rab-protein 6	0.8454
413955	0.0704485	0.709751	1827.29	700	1348	1685	3224	314	1445	4481	1422	4818	4783	687	732	370	3809	1295	1081	4304	2479	6131	2977	LOC413955	tetratricopeptide repeat protein 28-like	0.8514
411459	0.0706061	0.709751	1827.89	701	1209	1482	4763	4501	526	1932	1289	394	1827	435	5326	5277	1837	5295	1782	6989	2115	248	3371	LOC411459	sterol regulatory element-binding protein cleavage-activating protein-like	0.9463
411854	0.0706343	0.709751	1827.99	702	1738	6133	1380	850	805	855	4295	5453	207	1673	1688.5	1966	3198	1004	1583	3666	3258	4853	1391	Hsf	heat shock factor	1.0871
411618	0.0706957	0.709751	1828.22	703	6053	2178	211	54	1740	3966	4342	4099	5660	6297	253	2908	4661	633	4653	387	5299	2465	2835	mRpL27	mitochondrial ribosomal protein L27	1.0926
410318	0.0707498	0.709751	1828.42	704	68	3505	4603	4544	1429	1900	4302	6651	5324	53	6771	3115	2109	6576	190	126	3507	5257	6760	LOC410318	otoferlin-like	NA
406072	0.0707941	0.709751	1828.59	705	470	1785	6915	3808	142	927	998	583	1564	2265	6123	3407	1957	6441	4712	5346	1204	3198	625	Amih	hyperpolarization-activated ion channel	NA
551629	0.0708788	0.709751	1828.9	706	1364	2375	5479	2013	3686	3710	2974	5618	2239	324	2847	4825	6278	1339	2376	2344	492	348	147	Aats-ile	isoleucyl-tRNA synthetase	0.9362
724141	0.0709254	0.709751	1829.08	707	5726	2200	617	789	451	549	4283	4050	2974	6600	146	5633	6406	31	6024	4141	5804	3323	2364	LOC724141	protein yippee-like 5-like	0.8009
725240	0.0710052	0.709751	1829.37	708	6842	1587	2885	150	6966	6579	6992	5628	4383	3023	70	4547	4013	440	5271	3341	385	146	1542	LOC725240	mitochondrial import inner membrane translocase subunit Tim9-like	0.9407
726768	0.0712556	0.71125	1830.31	709	1434	2099	2423	665	1803	2183	589	2939	1359	1592	629	498	3493	383	3462	5874	4805	5569	5966			0.8396
726864	0.0717112	0.714789	1832	710	3191	247	633	4661	5969	5884	1473	1691	3840	3190	2447	4077	5826	2032	3191	1766	2	4577	6520	LOC726864	uncharacterized LOC726864	1.2586
410136	0.0720579	0.715846	1833.28	711	3358	898	4902	2016	1871	2018	1190	862	5908	3115	408	3552	241	970	1774	2675	1727	5000	3402	LOC410136	e3 ubiquitin-protein ligase RNF123-like	1.1753
411301	0.0722414	0.715846	1833.95	712	4738	349	4684	6855	6916	1444	6075	5048	6732	6735	17	4671	267	261	6317	765	5520	2652	350	LOC411301	dynein heavy chain 10, axonemal-like	0.9868
408779	0.0722494	0.715846	1833.98	713	257	4494	6253	4751	1241	70	2819	6713	301	206	4471	3897	6231	6235	346	2658	4806	2333	4139	shot	short stop	NA
551731	0.0723965	0.715846	1834.53	714	1886	1173	5165	3614	1182	1618	2525	1834	4676	1046	4421	6336	238	4405	1731	3381	660	730	686	RhoGAPp190	rho GTPase-activating protein 190	0.8595
726530	0.0726027	0.715846	1835.28	715	3997	829	4243	1977	6244	1732	6025	1352	2822	715	1294	5482	5142	3226	239	287	5575	797	578	mtTFB2	mitochondrial transcription factor B2	1.5599
551434	0.0726639	0.715846	1835.51	716	2427	1520	2952	1053	1722	182	3084	2642	6226	2425	395	1781	3209	3659	2427	2564	290	2981	5225	LOC551434	selenium-binding protein 1-like	0.9712
409356	0.0727847	0.715846	1835.96	717	2236	2392	2879	588	4772	3952	5109	1649	5347	5116	158	844	5011	45	2603	2875	511	5856	3892	Smb	small ribonucleoprotein particle protein B	0.8041
724153	0.0728052	0.715846	1836.04	718	129	289	4927	6193	4555	6366	5030	6151	1797	64	3177	1588	6392	4351	55	4938	1337	2691	6414	Y-h	yellow-h	0.9906
552417	0.0728847	0.715846	1836.34	719	2931	2069	382	5880	258	55	3050	1147	6972	2929	4006	5407	1915	3779	2930	340	3162	2297	6611	LOC552417	acyl-CoA Delta(11) desaturase-like	1.1058
552257	0.07313	0.715846	1837.25	720	3737	990	6032	419	1849	3030	1882	5051	782	6348	1133	2551	2259	2328	6455	6183	4844	2398	6	LOC552257	uncharacterized LOC552257	1.1286
726480	0.0731784	0.715846	1837.43	721	6568	1693	1463	85	6634	5420	6823	4941	3879	2924	161	6180	4538	419	1861	245	2384	1806	1483	mRpL54	mitochondrial ribosomal protein L54	1.2363
410775	0.073255	0.715846	1837.71	722	759	2988	5866	3477	230	894	2310	366	4563	3277	4048	5951	888	2064	601	4712	386	6392	2831	LOC410775	laminin subunit alpha-5-like	0.9837
725208	0.0733742	0.715846	1838.14	723	5658	4638	5123	5131	6697	1310	6530	6019	1842	459	4138	4376	3107	2710	242	871	1948	133	63	LOC725208	uncharacterized LOC725208	1.3579
406152	0.0735345	0.715846	1838.73	724	5529	3848	3849	4535	246	469	30	63	7056	6627	5937	5609	4457	6822	5653	111	4547	1725	5624	LOC406152	epoxide hydrolase	1.0622
726626	0.0736439	0.715846	1839.13	725	4574	2931	3990	4911	6164	3155	4344	5906	3420	1764	4374	143	67	5312	508	1286	2933	334	946	LOC726626	methionyl-tRNA formyltransferase, mitochondrial-like	1.1822
726894	0.0737461	0.715846	1839.5	726	6651	1799	1081	145	6681	3085	6974	5672	1635	1503	362	6863	5359	1604	351	290	4002	1134	2886	LOC726894	membrane magnesium transporter 1-like	0.8986
726042	0.0738738	0.715846	1839.97	727	6264	300	322	226	6204	5996	6911	3037	2210	6603	234	3560	6275	984.5	5229	1112	428	2111	2552	Cox6a1	cytochrome c oxidase subunit 6A1, mitochondrial	1.35
408415	0.0739159	0.715846	1840.13	728	5113	2193	3234	255	6224	502	5135	3044	4951	6033	314	193	1174	461	4474	4018	1935	2124	3294	LOC408415	biogenesis of lysosome-related organelles complex 1 subunit 1-like	0.8247
725566	0.0739194	0.715846	1840.14	729	6091	4137	1967	368	3834	3279	3517	274	2326	6311	197	6414	3962	185	5236	915	1362	3139	1750	LOC725566	putative succinate dehydrogenase [ubiquinone] cytochrome b small subunit, mitochondrial-like	1.306
551197	0.0739471	0.715846	1840.24	730	3945	6847	49	1193	2129	23	6357	4390	7059	3944	7035	4206	1242	6985	3945	33	6821	1168	6740	CYP6AS15	cytochrome P450 6AS15	1.0229
552838	0.074056	0.715846	1840.64	731	6647	3343	140	222	6084	5883	6776	6415	689	5969	389	2825	6444	282	5682	574	965	1221	3192	Rpn12	Rpn12 protein	0.8252
726150	0.0741587	0.715846	1841.01	732	7009	3060	6494	2773	5276	6673	3127	5623	2224	571	421	1118	2872	1808	4749	2162.5	3063	19	245	LOC726150	uncharacterized LOC726150	NA
413242	0.0741607	0.715846	1841.02	733	969	1645	6939	6969	1172	401	1066	999	212	2548	6865	3013	3604	6969	4362	6703	3606	400	238	LOC413242	heparan sulfate N-deacetylase/ N-sulfotransferase	0.8443
724439	0.0742449	0.715846	1841.33	734	525	3797	63	377	2281	238	6381	6767	2608	620	2061	6072	2789	3289	6776	1874	1334	4641	6731	LOC724439	uncharacterized LOC724439	1.0309
724518	0.074585	0.718147	1842.57	735	279	6832	6195	313	2970	2940	6024	2657	1902	152	1542	1856	1893	466	6731	6479	1412	806	5901	LOC724518	uncharacterized LOC724518	1.0594
725040	0.0751318	0.719117	1844.55	736	3534	2481	1819	1432	3365	3556	1133	3921	6527	303	1447	4545	3617	2822	140	2345	2483	2803	306	LOC725040	transmembrane protein 70 homolog, mitochondrial	NA
410235	0.0752039	0.719117	1844.8	737	2639	619.5	4965	5251	4934	2627	2703	1979	1738	171	2863	3555	1572	3135	115	6969	3510	971	939	Toll-10	toll like receptor 10	0.9209
551647	0.0752275	0.719117	1844.89	738	210	913	6225	1025	1257	1779	5270	2629	3464	286	864	6108	2469	1337.5	433	6002	1352	6970	7057	LOC551647	uncharacterized LOC551647	1.0224
550827	0.0753177	0.719117	1845.21	739	3617	2126	1553	61	504	6993	698	386	5301	3674	89	6991	6836	535	5772	6973	4393	3274	6394	LOC550827	tubulin alpha-1 chain-like	0.8052
726029	0.075341	0.719117	1845.3	740	2524	1634	2215	1501	1767	3344	5186	4960	2930	3612	490	160	2090	474	4006	4449	1017	5073	721	LOC726029	probable RNA-binding protein 18-like	NA
552842	0.0756361	0.719117	1846.37	741	1239	3281	879	1112	4306	2801	3342	1949	4863	495	940	1140	2584	1842	665	2047	5281	2045	2038	LOC552842	uncharacterized LOC552842	0.8857
552292	0.0758221	0.719117	1847.04	742	971	2406	389	4629	1254	6082	5041	6029	1970	3675	2579	4588	1458	5302	3065	6	4812	336	6022	LOC552292	uncharacterized LOC552292	1.2725
552265	0.0758611	0.719117	1847.18	743	1436	6315	6387	5358	2750	2722	2421	3027	3208	2304	611	121	506	1331	4105	5480	4543	411	440	LOC552265	uncharacterized LOC552265	0.8839
551978	0.0758799	0.719117	1847.24	744	3691	768	2833	1094	2237	532	843	4154	3449	2996	1504	6183	5010	1527	1109	227	5535	3108	994	LOC551978	dysbindin-A-like	0.9353
551758	0.0759215	0.719117	1847.39	745	6566	636	2644	4448	160	5005	921	509	5919	6970	6496	169	3633	6645	6781	96	629	5311	2647	LOC551758	glucosinolate sulphatase	1.0131
411685	0.0760487	0.719117	1847.85	746	1641	1375	1479	1382.5	804	5756	3983	539	3653	6265	845	735	4807	1595	6712	3823	671	1142	1187	LOC411685	ATP-binding cassette sub-family D member 2-like	0.9446
727199	0.0761399	0.719117	1848.17	747	6887	3057	3090	147	6959	1471	6647	4216	3151	593	281	2912	6842	382	2429	297	3059	6014	804			1.1376
725259	0.0761423	0.719117	1848.18	748	644	6559	6963	838	3168	1963	215	2179	4749	498	5954	77	2014	6277	2887	2719	2052	2720	2713			NA
727647	0.0761777	0.719117	1848.31	749	2962	138	2856	4438	4171	2038	4502	3581	2307	1255	981	807	4298	2705	4458	6885	228	131	6754	LOC727647	uncharacterized LOC727647	0.8787
408801	0.0762099	0.719117	1848.43	750	418	3621	6806	1924	2797	3844	700	938	2236	201	3236	5647	4379	5552	486	6249	399	1598	2168	LOC408801	uncharacterized LOC408801	1.0051
408726	0.0763513	0.719491	1848.94	751	2797	2603	2332	4344	3254	1992	1485	3030	6082	6903	1446	1	3697	1826	6827	1056	1287	2425	5944	Cpap3-b	cuticular protein analogous to peritrophins 3-B	0.9121
552828	0.0766568	0.721409	1850.03	752	6001	542	1202	1275	5972	4952	3883	5641	1181	5358	619	289	2979	681	5286	885	1541	2427	919	LOC552828	protein FRG1 homolog	0.9232
551541	0.076938	0.722508	1851.02	753	6186	3082	575	48	4340	5353	6845	1570	2039	6137	178	5134	6455	784	2945	396	3084	1812	2431	LOC551541	uncharacterized LOC551541	1.5624
551651	0.0769777	0.722508	1851.16	754	6560	763	3773	164	2042	2341	5518	337	6878	2569	344	5928	6959	616	371	1760	1241	6485	5398	Fer1HCH	ferritin 1 heavy chain homologue	1.2373
724794	0.0772199	0.723332	1852.03	755	6158	2686	655	441	3077	4449	1561	698	4452	5741	587	6575	4113	109	3392	1006	2688	1724	2442	LOC724794	tRNA methyltransferase 112 homolog	0.8378
410771	0.0773067	0.723332	1852.33	756	942	5822	7014	1945	469	673	4844	3754	1101	2909	948	543	913	400	5816	6925	2297	3846	1327	LOC410771	WD repeat-containing protein 47-like	0.8464
552757	0.0773721	0.723332	1852.56	757	2461	3089	583	2298	1055	3825	38	193	6363	3035	6533	2823	540	6674	5003	6310	1418	6331	1116	LOC552757	probable peroxisomal acyl-coenzyme A oxidase 1-like	1.0881
100578512	0.0778766	0.725027	1854.34	758	1687	6672	6274	1161	3458	1703	5198	5997	4906	67	1372	647	6396	1245	240	2762	706	2763	2756	LOC100578512	hydrocephalus-inducing protein-like	1.4071
100577769	0.07789	0.725027	1854.39	759	1030	5420	5694	437	4090	2434	1295	2963	4698	1050	176	1213	1952	327	4046	2418	6134	2416	2411	LOC100577769	DNA fragmentation factor subunit beta-like	1.1394
726601	0.0779413	0.725027	1854.57	760	1876	6918	153	6936	3777	2142	28	593	5696	5067	7041	3280	2	6976	5574	5902	6645	5182	6409	LOC726601	transferrin-like	1.0599
726777	0.0779632	0.725027	1854.65	761	6429	1521	1701	18	6146	6619	7066	5466	1602	5991	37	6861	5577	117	2741	420	3445	6806	6193	Uqcr11	ubiquinol-cytochrome c reductase, complex III subunit XI	1.1323
552449	0.0783005	0.726832	1855.83	762	4197	761	3400	344	5174	2110	6139	2935	1507	3081	330	2254	2105	554	3953	1629	483	6072	2264	MED6	mediator of RNA polymerase II transcription subunit 6	0.8173
409690	0.0783627	0.726832	1856.05	763	1550	3890	5313	192	825	249	2102	3584	661	2494	1283	5593	5377	1896.5	4594	2143	6117	1119	1639	LOC409690	uncharacterized LOC409690	NA
551922	0.0785413	0.727535	1856.67	764	2614	2679	364	972	833	3089	3873	1234	3460	6536	4247	162	6629	2165	3661	136	2681	4200	3346	LOC551922	protein NPC2 homolog	1.1022
725273	0.078805	0.728225	1857.61	765	1433	1226	7002	6911	4721	3014	6013	6995	5598	353	1093	2217	1180	5240	366	5100	416	765	144	CTL1	C-type lectin 1	0.9204
551379	0.0789668	0.728225	1858.18	766	6580	5806	3143	1475.5	6464	5101	6484	6602	2575	214	710	4006	1016	1374	141	1154	2899	563	892	LOC551379	chitobiosyldiphosphodolichol beta-mannosyltransferase-like	1.0892
724328	0.0790193	0.728225	1858.36	767	2641	2754	854	6571	74	4655	6083	5222	3032	3991	372	371	604	1027	4670	5940	1448	1136	6151	ArrL3	arrestin-like 3	0.9904
724490	0.0791046	0.728225	1858.66	768	6403	3214	3232	96	3444	3453	6982	2532	4249	6789	102	2828	3398	167	5968	180	3216	1347	4416	LOC724490	uncharacterized LOC724490	NA
406148	0.0791303	0.728225	1858.75	769	236	2473	4764	5233	6703	2894	2965	627	1654	222	1737	2684	1359	1135	183	6645	1785	6152	7047	nAChRa7	nicotinic acetylcholine receptor alpha7 subunit	1.0227
551020	0.0792824	0.728677	1859.28	770	3364	60	1166	1616	4578	1658	3718	641	3127	2057	4113	3957	5195	4510	4225	3669	85.5	885	6623	LOC551020	probable protein phosphatase 2C T23F11.1-like	0.9097
410348	0.0795276	0.729268	1860.15	771	647	4537	6754	2314	583	48	3285	2227	1468	743	5669	6253	305	4900	2401	6690	3325	3526	1294	kat80	katanin 80	0.8619
552342	0.0795528	0.729268	1860.23	772	1187	207	3105	105	4912	6730	414	385	6457	5774	2146	3139	3028	5001	3830	6182	239	6151	2369	LOC552342	membrane-bound O-acyltransferase domain-containing protein 2-like	0.9994
724365	0.0797411	0.730049	1860.89	773	6836	202	1356	612	7044	6623	7051	6972	1470	6706	1534	4099	6688	635	6602	71	337	1400	871	LOC724365	UPF0539 protein CG14977-like	0.8906
725251	0.0798732	0.730314	1861.35	774	4760	2096	4178	763	5491	3349	4728	3512	806	528	1342	6178	5531	2115	629	2278	4598	150	338	LOC725251	uncharacterized LOC725251	1.921
726779	0.0800603	0.730562	1861.99	775	6892	836	3330	157	7073	4243	7070	7002	4977	5942	269	2567	5285	579	1578	66	3033	1035	1474	LOC726779	39S ribosomal protein L33, mitochondrial-like	1.2163
411899	0.080192	0.730562	1862.44	776	6918	515	33	567	1179	4534	724	204	6975	6671	6883	6461	4169	6831	6675	1969	112	4546	6523	B-gluc1	beta-1,3-glucan recognition protein 1	1.2837
551329	0.0803139	0.730562	1862.86	777	997	5617	3072	417	4565	6887	599	5117	1192	517	403	6385	3247	206	5922	4500	300	5581	4156	bor	belphegor	0.9153
100578439	0.0803392	0.730562	1862.95	778	568	1137	6498	2716	206	596	172	1604	5741	6533	6398	2072	894	6638	6303	2847	824	2845	2840	LOC100578439	chascon-like	1.0702
411758	0.0805294	0.730562	1863.6	779	3995	4685	2486	274	1787	1059	6347	7042	251	2529	694	1398	978	1162.5	861	3076	4736	5738	2521	Cat	catalase	0.9
100578869	0.0805474	0.730562	1863.67	780	6850	702	2607	41	6638	6595	7029	2805	6157	4821	155	1306	6314	340	2782	3384	223	3380	3376			NA
413208	0.0806561	0.730562	1864.04	781	2014	901	833	3045	3674	4366	3868	5269	1096	1479	2748	5298	231	1211	2432	4495	1001	1097	1154	Rip11	Rab11 interacting protein	0.9722
550975	0.0807605	0.730562	1864.41	782	4245	4882	3084	877	6077	186	6779	6954	488	4720	1394	197	6160	342	4000	458	4226	2463	1820	LOC550975	uncharacterized LOC550975	1.3038
410398	0.0808396	0.730562	1864.67	783	195	6950	6693	2024	2085	119	1430	4958	2502	1509	6599	3258	5387	5999	64	6574	168	6189	3737	Imp	IGF-II mRNA-binding protein	0.8716
552809	0.0809327	0.730562	1864.99	784	4734	4531	375	171	1042	1195	6959	4831	347	6211	353	6604	4838	304	3609	3120	1202	6702	3600	LOC552809	uncharacterized LOC552809	1.1749
413115	0.0811643	0.730867	1865.79	785	7011	7002	6173	5194	4	7047	143	460	6938	6951	212	2943	344	544	6823	4852	6854	6802	5523	CPR19	cuticular protein 19	0.9658
724533	0.081173	0.730867	1865.81	786	3930	2248	294	331	3573	3457	4666	5673	2946	5750	96	1796	5741	34	3971	2222	3900	4910	5175			0.8184
551831	0.0814063	0.732036	1866.61	787	5293	90	668	1235	702	1339	4035	6744	5218	5950	3128	2485	517	1076	4037	5101	552	2221	4146	Sap30	SIN3-associated polypeptide 30	0.7997
100577136	0.0817645	0.733789	1867.82	788	6447	570	1290	1755	3808	5172	2043	3364	851	5838	646	6439	386	533	1760	2383	1260	2380	2375	LOC100577136	WD repeat-containing protein 85-like	1.1309
413484	0.0818116	0.733789	1867.99	789	2992	1834	2808	4608	243	677	153	3885	5312	2348	2170	2047	5813	1885	2496	113	3528	5656	6039	LOC413484	uncharacterized LOC413484	0.86
725943	0.0820661	0.733789	1868.86	790	5412	282	1096	193	6467	6019	6564	3781	3339	5080	509	6642	6832	170	5407	717	261	1962	3505	RpL40	ribosomal protein L40	0.7935
726256	0.0820972	0.733789	1868.97	791	64	2009	1566	5905	191	727	6660	4081	5246	2604	5712	1677	5293	4013	5291	3046	67	1821	5900	SP2	serine protease 2	1.2903
725009	0.0821196	0.733789	1869.05	792	3547	3509	3826	4954	3898	102	3224	6292	602	1566	3882	804	3463	2486	2896	4765	866	967	260	LOC725009	uncharacterized LOC725009	1.3226
726286	0.0823991	0.735357	1870	793	1499	6079	540	5323	5595	1753	3899	1077	785	488	6110	3911	1759	1929	192	4794	1783	389	6835	SP1	serine protease 1	NA
408386	0.0826774	0.736912	1870.94	794	3542	780	1448	2740	1005	1236	1062	541	5129	5912	1369	1077	6734	564	5940	1654	397	5870	4854	LOC408386	eukaryotic translation initiation factor 3 subunit G-1	0.863
409073	0.082791	0.736924	1871.33	795	2826	1221	5029	12	6992	6168	4174	5200	3765	3231	552	2143	2383	769	5534	112	5247	1560	5683	Ent3	equilibrative nucleoside transporter 3	0.963
408691	0.0831441	0.736924	1872.53	796	5424	2206	510	218	1402	2269	4007	2290	3490	5790	463	616	5680	129	5331	1758	4025	6939	3495	Roc1a	RING-box protein 1A	0.8088
725524	0.0831562	0.736924	1872.57	797	1993	3413	4215	642	2031	4555	4446	3792	146	2013	618	5321	700	415	3402	5578	1985	3388	1459	LOC725524	uncharacterized LOC725524	0.8883
409376	0.0832656	0.736924	1872.94	798	6140	2182	175	6037	3617	6682	2732	202	6941	6744	1478	241	339	2208	6944	2118	1838	916	2582	Y-f	yellow-f	1.1336
724254	0.0833414	0.736924	1873.18	799	205	6645	6790	1735	281	1831	4118	3791	278	371	5292	1747	4186	5207	379	6753	4720	5833	800	lilli	lilliputian	NA
410165	0.0834906	0.736924	1873.69	800	434	5758	5170	787	2961	4579	6335	6521	809	329	855	6324	3760	717	1129	5686	3800	745	378	LOC410165	RNA-binding protein Nova-2-like	0.8675
551539	0.0835116	0.736924	1873.76	801	5838	1711	3216	324	7014	1936	4883	5816	5828	2989	280	1549	3601	567	1201	213	579	3495	4739	LOC551539	uncharacterized LOC551539	1.0694
551580	0.0835119	0.736924	1873.76	802	3182	1937	2561	254	2889	3964	3447	1393	1093	6682	332	6270	2424	1672	3251	3087	611	735	2481	LOC551580	ubiquitin-related modifier 1 homolog	0.9488
726546	0.0838727	0.739187	1874.97	803	1782	2794	1070	810	5950	2301	4336	551	4389	3386	249	4428	1183	658	3631	1844	486	5810	4518	LOC726546	gem-associated protein 7-like	0.9834
413117	0.0840594	0.739911	1875.6	804	897	467	6918	5496	4995	6975	2298	2247	5579	721	5742	2298	446	6300	6186	6949	25	1003	336	LOC413117	proton-coupled amino acid transporter 4-like	1.0825
551879	0.0842803	0.740934	1876.34	805	7077	17	2053	5148	4763	3597	686	644	6562	6936	1544	6784	1834	1325	6778	430	123	6292	6200	LOC551879	phospholipase B1, membrane-associated-like	1.2189
551158	0.0846101	0.741836	1877.45	806	6188	2795	738	160	6083	4080	5375	5038	6421	5853	144.5	6497	2141	303	1660	207	6440	1171	1937	mRpS17	mitochondrial ribosomal protein S17	1.1501
100578953	0.0846904	0.741836	1877.72	807	1302	2204	5381	1877	933	539	141	180	4379	3328	6884	2454	3696	6839	763	2621	5015	2620	2614			NA
724435	0.0847625	0.741836	1877.96	808	1853	5010	3423	2125	5375	4688	578	4812	3143	476	3571	2968	4578	3960	952	874	1655	661	128	LOC724435	ribosomal RNA-processing protein 8-like	1.1321
412286	0.0848022	0.741836	1878.09	809	6131	395	1990	1805	5640	5876	757	6608	1504	2006	483	6613	5843	1504	1524	431	2772	415	1720	LOC412286	probable malonyl-CoA-acyl carrier protein transacylase, mitochondrial-like	1.1968
100576878	0.0850612	0.743183	1878.96	810	2889	2129	5939	281	2300	6552	1849	3476	1068	955	159	6724	3737	329	2545	2509	2998	2508	2502	LOC100576878	uncharacterized LOC100576878	1.1505
410940	0.0851725	0.743238	1879.32	811	2651	215	5375	4012	1380	6403	1331	1287	3736	2379	1045	2544	1922	1632	1318	1239	181	6255	6304	LOC410940	DNA topoisomerase 2-binding protein 1-like	1.0458
551723	0.0858031	0.745576	1881.42	812	2756	4123	673	304	5987	500	5909	1782	1243	2753	224	2872	6395	420	2755	2921	3475	2383	5685	LOC551723	peptidyl-prolyl cis-trans isomerase-like 3-like	0.8574
414051	0.0858303	0.745576	1881.51	813	2126	5917	3514	5417	475	4331	52	283	5526	718	4258	6525	5368	6199	4082	563	4825	260	2143	LOC414051	ATP-binding cassette sub-family G member 4-like	0.8917
725776	0.086004	0.745576	1882.08	814	91	4422	6925	5420	257	3436	5253	6911	149	128	450	821	5448	1653	6760	5128	6676	3964	5863	LOC725776	uncharacterized LOC725776	1.0128
410801	0.086017	0.745576	1882.13	815	5450	1492	5140	2557	6767	2981	4540	906	5062	2288	505	3705	1972	374	6935	364	6346	261	279	LOC410801	cathepsin J-like	0.9509
412688	0.086283	0.745576	1882.99	816	2349	1383	4154	1521.5	3930	522	4090	5360	1461	2347	2681	1941	5427	1429	2348	2409	936	529	466	LOC412688	uncharacterized protein CG1785-like	1.2031
727455	0.086394	0.745576	1883.36	817	792	2161	4706	1034	499	131	6117	6873	659	1226	3502	2511	6757	2314	2846	7029	4472	185	3978	LOC727455	uncharacterized LOC727455	0.9791
725238	0.0865475	0.745576	1883.86	818	203	2970	3594	3771	7074	4552	5900	2431	3407	102	6162	6715	737	1518	96	7006	101	5956	6849			0.9245
100577923	0.0866603	0.745576	1884.23	819	1843	1444	1247	1400	6326	887	5481	6528	2022	441	908	6023	505	1077	1457	2334	3694	2334	2328	LOC100577923	protein LLP homolog	1.1542
725389	0.0867069	0.745576	1884.38	820	6984	1273	6700	749	520	266	3151	7044	5234	6965	6101	6700	5239	6690	211	3261	18	2505	762	LOC725389	uncharacterized LOC725389	1.395
100576586	0.0867705	0.745576	1884.59	821	2863	1237	3714	2294	1524	425	1856	4663	901	1941	5159	265	1841	4488	5411	2218	863	2216	2210	LOC100576586	transcriptional repressor CTCFL-like	NA
409560	0.0867809	0.745576	1884.62	822	2600	2895	2021	4156	1428	4148	265	1037	5167	3082	3884	34	545	5190	5053	5606	882	3475	3190	LOC409560	eukaryotic translation initiation factor 4B-like	1.1209
410687	0.086802	0.745576	1884.69	823	455	6562	2609	396	5992	6174	2674	886	7017	2045	367	2043	608	1340	139	1772	6929	6796	6172	LOC410687	flavin-containing monooxygenase FMO GS-OX-like 3-like	0.9825
725475	0.0868933	0.745576	1884.99	824	4381	5543	649	3064	6212	5016	6274	6000	1771	4424	427	2356	74	897	4811	125	6647	827	1737	LOC725475	COMM domain-containing protein 8-like	0.9227
408346	0.087428	0.745576	1886.74	825	2746	3106	1497	660	2939	978	4985	4786	476	3103	1040	4255	4895	971	1754	2508	1146	801	2389	LOC408346	uncharacterized LOC408346	0.881
725069	0.0874734	0.745576	1886.89	826	2730	676	6289	427	4665	2188	1917	1335	4669	2728	3912	2743	167	6264	2729	225	1979	1344	5738	LOC725069	peptide transporter family 1-like	NA
551208	0.0874851	0.745576	1886.93	827	3067	3900	1410	451	2440	6686	6045	4593	1580	6483	66	2572	2565	47	5259	422	5451	4661	4261	LOC551208	3-hydroxyisobutyrate dehydrogenase-like protein	NA
724288	0.0875329	0.745576	1887.08	828	4150	928	6177	3615	3710	1560	2347	3713	3591	618	3465	874	5433	4764	633	866	773	212	2564	LOC724288	gem-associated protein 5-like	1.1574
725633	0.087585	0.745576	1887.25	829	6024	1781	157	227	5771	5620	6212	3766	2390	5623	260	1141	4640	1423	4928	2456	1583	729	1632	LOC725633	probable DNA-directed RNA polymerases I and III subunit RPAC2-like	0.9344
727007	0.0876266	0.745576	1887.38	830	6817	525	598	6211	1071	741	3063	2561	2320	6573	6712	2291	185	6984	1177	2791	272	2793	2786	LOC727007	clavesin-1-like	1.1998
726962	0.0876885	0.745576	1887.58	831	6452	272	3737	2872	4781	2037	4427	2369	6576	2056	1270	5272	3841	1901	762	740	1345	137	1322	Trappc1	trafficking protein particle complex subunit 1	0.839
408476	0.08772	0.745576	1887.68	832	443	6314	6972	1749	959	164	190	597	2455	993	5558	1647	5028	5880	572	6231	5335	6004	3815	enc	encore	0.9797
552091	0.088029	0.745576	1888.69	833	6558	151	3878	2044	876	2172	137	1745	4848	5041	3396	1061	4134	3775.5	3290	2071	473	3952	2826	LOC552091	group XV phospholipase A2-like	0.9338
726063	0.08811	0.745576	1888.96	834	4337	2708	1411	6545	748	2010	36	930	5827	2136	6610	1506	1543	6490	3006	4536	644	2059	1446	LOC726063	zinc finger protein 568-like	0.8462
724339	0.0881183	0.745576	1888.98	835	5343	1986	2346	4740	5921	6105	3878	2391	5997	309	6203	737	2413	6008	182	822	1750	218	639	LOC724339	phosphatidylinositol N-acetylglucosaminyltransferase subunit Q-like	1.0156
411050	0.0882645	0.745576	1889.46	836	435	1902	5285	6148	13	3354.5	2149	910	4297	1163	5129	3401	1716	2998.5	1306	2814	6909	1096	6220	LOC411050	glutamate receptor, ionotropic kainate 2-like	NA
409470	0.0883572	0.745576	1889.76	837	2315	818	6221	3418	5823	4734	5563	2390	246	1446	2710	1029	153	542	2317	4889	340	6199	6160	LOC409470	zinc finger protein 268-like	0.9217
413410	0.0883574	0.745576	1889.76	838	756	5928	6913	3568	2245	1278	894	106	580	783	6576	3397	3638	6390	823	5505	2513	891	2483	siz	schizo	0.9038
100577887	0.0883903	0.745576	1889.87	839	6641	3727	1283	794	33	2530	6676	5941	6077	6634	29	3347	6194	246.5	2362	3466	3657	3462	3457			1.179
406155	0.0887981	0.747329	1891.19	840	334	1028	1814	2136	2192	3635	4455	459	5124	6949	5690	6492	957	5845	6658	13	5845	2401	935	PPO	phenoloxidase subunit A3	0.9931
724557	0.08887	0.747329	1891.42	841	6694	778	4811	4488	3634	3791	4003	5809	5539	1676	2747	639	380	2965	1279	4235	802	179	353	LOC724557	leucine-rich repeat-containing protein 7-like	1.0119
726361	0.0890371	0.747329	1891.95	842	4603	2480	94	2534	2247	5388	5420	1477	3919	1028	2522.5	90	2495	904	6086	2542	5378	629	6415	LOC726361	ufm1-specific protease 1-like	0.9852
410928	0.0891825	0.747329	1892.43	843	6996	4725	2678	326	6850	3574	81	4261	4229	3880	4900	576	5104	1001	2680	8	5868	3586	7045	Est-6	venom carboxylesterase-6	1.2592
724985	0.0892919	0.747329	1892.77	844	6532	47	2980	1488	2155	2420	787	2419	6874	6635	2812	5585	3662	2438	5017	582	164	1340	3318	torp4a	torsin-like protein	0.9195
551148	0.0893943	0.747329	1893.1	845	2296	6505	1769	833	2756	3766	2994	2802	2267	2294	1824	769	1730	548	2295	1941	5035	444	1399	LOC551148	coiled-coil domain-containing protein 25-like	0.9183
725881	0.0894118	0.747329	1893.16	846	6330	6308	821	190	4993	4728	6946	1663	5242	6479	265.5	5346	6277	205	5672	134	6573	584	601	LOC725881	uncharacterized LOC725881	1.6166
413332	0.0894982	0.747329	1893.44	847	1543	1014	6058	352	458	861	4498	6937	2324	427	2922	4353	6422	4714	163	6353	3308	895	3852	kst	karst	0.8601
408785	0.0895907	0.747329	1893.74	848	3987	2185	464	1861	972	1088	1313	1802	5130	5811	1361	40	5236	1316	3179	4441	3570	4449	3937	LOC408785	protein-L-isoaspartate(D-aspartate) O-methyltransferase-like	0.9041
406098	0.0896541	0.747329	1893.94	849	4036	781	2711	3225	4562	721	1275	1784	3947	1893	3761	3952	2790	2110	1093	277	2455	903	2058	IF-2mt	translation initiation factor 2	1.2324
409122	0.0900468	0.748347	1895.21	850	796	1029	5969	2038	4007	170	4614	5044	1612	822	4786	3309	6267	4562	3233	6879	2089	332	129	LOC409122	solute carrier family 25 member 36-A-like	1.0077
551498	0.0902095	0.748347	1895.73	851	1880	4759	5203	506	6654	3586	6491	6081	1823	1530	1520.5	91	4514	787	650	4392	4470	323	1512	Spn	spinophilin	0.8695
412177	0.0902409	0.748347	1895.83	852	5073	1862	5141	2370	3538	1791	1303	2749	424	1071	2370	928	626	2370	697	1392	2784	5088	3567	LOC412177	4-aminobutyrate aminotransferase, mitochondrial-like	0.9548
724971	0.0902797	0.748347	1895.95	853	273	5593	6794	3739	3750	1012	2846	330	861	121	6695	4761	4591	6714	297	708	3951	2453	6588	SP23	serine protease 23	1.2585
725263	0.0903539	0.748347	1896.19	854	1474	2010	6512	751	5172	172	4651	5939	35	6350	1655	161	3103	4782	3925	5343	3396	2191	3901	LOC725263	uncharacterized LOC725263	1.1215
551975	0.0904107	0.748347	1896.37	855	6111	929	2135	560	294	5892	6172	1123	6930	6679	263	6875	3941	219	5741	1561	740	1864	2622	Tpx-4	thioredoxin peroxidase 4	0.8873
412563	0.090683	0.749724	1897.24	856	6606	4361	2663	6711	5575	1983	96	756	5651	987	5702	3707	4583	5036	558	1385	6380	194	179	Dhap-at	dihydroxyacetone phosphate acyltransferase	1.1826
726978	0.0909079	0.750706	1897.96	857	1189	723	255	6262	1469	160	1490	291	1887	5666	6785	7032	5380	6529	5579	664	1483	6643	2119	LOC726978	homeodomain-only protein-like	0.9366
725646	0.0910713	0.751179	1898.49	858	6974	1942	25	5365	795	1429	5807	4474	6445	1702	1862	4890	5279	2099	714	483	1648	863	6696	LOC725646	n-acetylneuraminate lyase-like	1.109
725690	0.0912096	0.751186	1898.92	859	6854	2636	210	5684	6288	6100	4790	5501	4814	1572	292	1957	130	1216	325	4902	767	1875	5733	Tspan5	tetraspanin 5	1.1786
725754	0.0912845	0.751186	1899.15	860	888	204	6151	4020	5993	6983	1901	4793	3479	338	3368	4599	2750	2642	196	2809	200	2811	2804	LOC725754	uncharacterized LOC725754	0.9182
725086	0.0918	0.752251	1900.79	861	6249	514	1148	413	6781	6129	6559	4317	1376	3298	447	6390	1380	646	996	2709	487	2710	2704	LOC725086	phosphatidylinositol N-acetylglucosaminyltransferase subunit P-like	1.0348
725311	0.0918582	0.752251	1900.97	862	3687	3752	530	6089	856	2749	397	29	6814	1788	5754	843	2733	4737	2572	4507	1247	2456	6081	LOC725311	longitudinals lacking protein-like	0.7982
408989	0.0919326	0.752251	1901.2	863	4119	2649	1055	2607	434	553	208	477	2876	6491	1034	2123	4832	3868	6875	1526	2652	5343	2461	LOC408989	glycerol kinase	1.1183
552217	0.092014	0.752251	1901.46	864	513	1993.5	5400	1237.5	3084	3059	5087	5288	4150	6252	2171	5363	6388	1833	87	138	3048	3905	229	LOC552217	uncharacterized LOC552217	1.1647
726099	0.0920186	0.752251	1901.47	865	1269	512	1741	1622	3654	2416	4015	887	3192	2413	507	937	5974	2471	1195	5119	1540	1361	5026	LOC726099	UPF0454 protein C12orf49 homolog	0.9529
551364	0.0922362	0.752251	1902.15	866	2013	6914	5048	5838	5347	7043	5709	1424	4055	6010	874	5844	23	858	551	6765	4938	138	258	LOC551364	uncharacterized LOC551364	0.9117
726472	0.0922719	0.752251	1902.27	867	4279	237	4896	6507	5558	4492	2309	3340	674	5977	43	6732	163	55	5339	2856	5602	6399	5693	LOC726472	prohormone-3	0.9181
552171	0.0924612	0.752251	1902.87	868	2372	1043	2534	1046	4277	976	5847	3323	369	1839	1274	5478	2817	1249	5470	6667	6641	86	1103	LOC552171	uncharacterized LOC552171	0.855
552190	0.0925055	0.752251	1903.01	869	6281	4257	306	6963	166	6253	751	177	6148	6779	6723	535	1566	5714	4648	3025	144	2196	4349	LOC552190	uncharacterized LOC552190	1.2228
406073	0.0925285	0.752251	1903.08	870	216	977	6577	3638	628	750	6983	5790	603	179	5997	1854	5289	5541	232	2186	3522	6430	5253	Pros	homeobox protein prospero	1.085
724602	0.0925831	0.752251	1903.25	871	6577	4441	5470	2779	1297	128	3964	4461	2294	5217	2162.5	1006	3425	1778	6859	4086	677	714	73	FR	FMRFamide receptor	0.9657
552210	0.0932272	0.756439	1905.27	872	6744	2311	12	4221	44	3042	1586	189	6853	6539	2990	4802	3289	5447	6807	2582	1736	3968	4718	Faa	fumarylacetoacetase	1.0009
724580	0.0934344	0.756439	1905.93	873	222	4746	31	6068	3548	6109	1524	1035	6953	2861	6059	256	2044	6354	518	5073	1281	3978	5773	LOC724580	uncharacterized LOC724580	1.2172
725041	0.0935042	0.756439	1906.15	874	996	669	1670	6548	5888	5499	4653	98	3667	373	2125	1560	6603	3634	1433	1107	269	6947	6063	LOC725041	slit homolog 2 protein-like	1.1371
100578085	0.0935261	0.756439	1906.22	875	529	2295	3126	6704	5046	65	6308	1186	5859	1162	6130	4321	6891	5727	70	3419	170	3415	3410	LOC100578085	uncharacterized LOC100578085	1.4677
551676	0.0937019	0.756996	1906.77	876	3025	6115	1680	1262	341	368	1007	1103	5960	2487	1829.5	2100	6148	1454	2758	760	4602	1800	4381	LOC551676	methylmalonic aciduria and homocystinuria type D homolog, mitochondrial-like	1.1149
411704	0.0945479	0.762349	1909.42	877	2369	1223	2501	1753.5	4037	6506	4363	2176	2748	1703	173	4013	3434	85	1141	6378	396	3675	6830	LOC411704	heterotrimeric G protein alpha subunit-like protein	0.8135
408368	0.0945799	0.762349	1909.52	878	2162	1941	1841	1240	2315	5001	1957	1465	5615	4898	120	5973	261	108	6163	5364	3219	2049	5647	LOC408368	adenosylhomocysteinase	0.8909
410376	0.0947345	0.762726	1910	879	6290	5741	215	861	5962	4638	6184	6909	1814	6559	684	85	3699	202	5257	804	3455	2142	1712	LOC410376	peptidyl-tRNA hydrolase ICT1, mitochondrial-like	1.1532
409243	0.0949803	0.763836	1910.77	880	1299	1792	6078	2165	1221	1734	1330	4157	2162	678	4238	1181	4788	3046	316	2535	1113	2064	3120	LOC409243	uncharacterized LOC409243	1.1022
725813	0.0955742	0.765209	1912.61	881	121	3051	1600	5354	3893	7016	185	219	5426	6805	4180	5846	6213	1585	133	2145	2133	1936	6124	Cda4	chitin deacetylase-like 4	0.8454
551392	0.0955774	0.765209	1912.62	882	4243	1220	3287	920	1659	1228	2022	2180	4015	4362	927	3571	2002	1667	897	526	2094	6810	1226	LOC551392	uncharacterized LOC551392	NA
725505	0.0955874	0.765209	1912.65	883	2789	5426	614	1103	4117	4341	1506	982	6239	694	470	5501	802	1626	4971	2337	3993	233	5251	Tspan7	tetraspanin 7	0.8382
100576730	0.0955908	0.765209	1912.66	884	111	4077	2252	5543	5965	5579	6569	7068	5048	90	3039	1682	1683	3700	86	3185	643	3180	3175	LOC100576730	uncharacterized LOC100576730	0.9122
409640	0.0958448	0.765209	1913.46	885	1633	2052	56	6299	2635	2606	4370	1120	1796	1757	4569	585	4204	4186	3133	1920	1061	5480	1097	LOC409640	proton-coupled amino acid transporter 1-like	0.9517
408536	0.0958591	0.765209	1913.5	886	1666	55	6706	6832	3925	3936	104	3694	3975	6923	6333	2805	3311	6318	6094	6648	5	1191	3682	LOC408536	angiotensin-converting enzyme-like	0.9171
410228	0.0959079	0.765209	1913.65	887	551	744	4868	1087	345	810	5650	1960	494	5770	5156	538	3850	3228	4177	6911	1755	5366	1264	Pka-C3	cAMP-dependent protein kinase 3	0.8015
409247	0.0960895	0.765794	1914.2	888	1518	850	1710	869	4541	594	4517	6810	2558	1971	1940	3126	5499	1620	1100	1327	1073	2680	1253	LOC409247	transcription factor IIIB 90 kDa subunit-like	1.089
411412	0.0966235	0.767124	1915.84	889	1121	5712	1960	2837	2539	5012	2898	324	847	182	2966	4456	1845	3422	274	5508	1319	4772	4456	LOC411412	monocarboxylate transporter 12-like	0.9616
552539	0.096646	0.767124	1915.9	890	3991	965	993	472	3373	2652	1720	4695	1715	4752	196	5873	4813	152	5030	1608	3727	2084	4123	LOC552539	density-regulated protein-like	0.8484
552682	0.0966498	0.767124	1915.91	891	4532	4237	685	53	4270	5274	6936	6188	2658	4614	75	6854	6492	75	5634	1332	2436	5682	1079	Atp5d	ATP synthase, H+ transporting, mitochondrial F1 complex, delta subunit	0.9342
725961	0.0969117	0.767124	1916.7	892	6669	4206	250	610	1200	3780	2518	1799	6312	3553	631	6404	6032	622	5349	698	3670	337	1693			1.03
412948	0.0970958	0.767124	1917.26	893	247	5800	6137	6587	1178	276	2098	878	217	4469	6833	202	2832	6787	6600	5981	1597	1588	2630	LOC412948	delta-1-pyrroline-5-carboxylate synthase-like	0.9292
550918	0.0970977	0.767124	1917.27	894	1183	4476	5758	3069	110	1500	370	340	6946	1272	3241	2977	2668	6470	2067	3869	5995	5549	309	ABCG4	ATP-binding cassette, sub-family G (WHITE), member 4	0.8621
409520	0.097227	0.767124	1917.66	895	4834	1055	2101	2487	1321	1137	452	1721	6704	5452	1803	244	6689	1078	4917	330	2588	6993	2225	Oscillin	glucosamine-6-phosphate deaminase	0.8477
552154	0.0972325	0.767124	1917.68	896	3091	1619	67	5500	3502	763	150	1126	7053	3088	5709	2056	6927	6856	3090	2402	498	2139	2953	CTL7	C-type lectin 7	0.8949
409610	0.0972914	0.767124	1917.85	897	4130	839	320	3308	2170	1524	251	1440	4929	3903	3060	3118	6130	4415	3387	2086	964	1046	1523	LOC409610	rhotekin-like	1.1171
406101	0.0973876	0.767124	1918.14	898	6994	25	3203	2130	3317	3424	3156	1111	5517	7037	3970	5028	1507	2908	7045	2140	9	3425	3161	Obp4	odorant binding protein 4	1.7232
409937	0.0974487	0.767124	1918.33	899	1724	1366.5	6319	5389	5444	6289	5463	4628	2175	753	1763	59	425	770	659	4306	566	6749	5658	Myo21	myosin 21	1.0107
724679	0.0976385	0.767764	1918.9	900	297	1875	4425	4585	557	5890	6130	3933	509	385	2042	5475	159	2177	1155	1472	5918	5081	6892	LOC724679	uncharacterized LOC724679	NA
100578161	0.0986148	0.77458	1921.84	901	2728	1287	4109	4022	2680	1770	5969	5572	719	1473	1629	601	1031	634	1401	2166	2796	2164	2158	LOC100578161	uncharacterized LOC100578161	0.9589
724286	0.0987999	0.774617	1922.41	902	2023	3301	151	4645	1683	629	3057	1987	2443	1385	5791	2058	1027	4785	1750	771	1825	3576	4704	LOC724286	uncharacterized LOC724286	1.0364
551425	0.0988596	0.774617	1922.59	903	847	2663	1765	5705	6198	2019	3128	3944	153	1212	1251	683	1208	339	2476	6172	2665	6023	4438	sxc	super sex combs	0.8346
411785	0.0989478	0.774617	1922.86	904	4985	2700	906	5536	168	325	4054	395	4058	4602	4352	3927	2688	1729	4855	4023	2703	687	782	akirin	akirin	0.8369
552629	0.0994156	0.776638	1924.28	905	6367	4061	2645	2758	1295	1652	42	2394	5559	2981	3199	592	3796	1549	1771	996	5544	2245	1532	CCS	copper chaperone for superoxide dismutase	1.0271
413110	0.0994254	0.776638	1924.31	906	6477	56	982	1367	6043	6056	5013	5034	744	6195	754	2442	4703	416	3757	1642	258	4770	4444	LOC413110	DNA-directed RNA polymerases I, II, and III subunit RPABC1-like	0.8175
411647	0.0996727	0.777711	1925.05	907	6358	1945	632	1301	881	402	1816	5540	5378	6238	746	5288	2483	180	6720	1765	1213	1509	5454	scf	supercoiling factor	0.9592
411772	0.100135	0.780461	1926.44	908	654	5444	5776	4244	6307	5536	4558	51	3467	134	6640	4507	2690	6468	1275	6935	1195	2960	48	LOC411772	Y+L amino acid transporter 2-like	0.8918
551572	0.100261	0.780495	1926.82	909	2648	5122	3373	6737	530	5290	2074	430	6760	562	6997	5048	6196	7027	108	3681	400	333	1083	LOC551572	uncharacterized LOC551572	1.2094
726964	0.10036	0.780495	1927.11	910	6650	4698	3771	3143	5784	904	5977	5278	1057	598	2478	3622	3966	1185.5	497	733	5232	339	246	LOC726964	uncharacterized LOC726964	1.2425
726014	0.100757	0.782075	1928.29	911	608	6771	4451	2106.5	2036	1401	274	1001	5795	332	4490	6636	841	4529	350	2714	5687	2715	2709	LOC726014	f-box only protein 33-like	0.9433
552092	0.100785	0.782075	1928.37	912	2311	793	2281	3007.5	3873	640	3201	3431	857	1322	3421	1662	3648	4569	846	2958	2532	1993	565	LOC552092	uncharacterized LOC552092	1.0834
550645	0.100963	0.782599	1928.89	913	1508	1400	4345	5607	2601	770	2753	620	180	1842	2140	2721	1403	2132	4927	3655	5148	1818	1540	PhKgamma	phosphorylase kinase gamma	NA
726295	0.101238	0.783448	1929.71	914	3196	5961	3563	129	5609	5733	6553	6430	833	1218	115	6378	6872	72	1308	1554	5488	1921	2838			NA
413309	0.101391	0.783448	1930.17	915	865	6204	564	1841	2206	371	6490	6104	268	774	3985	5712	4057	839	1082	3445	1863	1940	6823	LOC413309	uncharacterized LOC413309	0.8685
726550	0.101443	0.783448	1930.32	916	485	3467	2465	866	4504	4376	3222	1873	3394	610	924	3292	3527	1193.5	3737	6707	6493	1369	106	LOC726550	CCAAT/enhancer-binding protein gamma-like	0.8909
552712	0.101568	0.783448	1930.69	917	1275	4507	366	1050	5271	6428	1012	1315	1630	4681	2500	5543	5329	2163	6048	95	203	4452	4257	Pgd	6-phosphogluconate dehydrogenase, decarboxylating	0.8551
412801	0.101832	0.783448	1931.47	918	2553	4870.5	6780	2397	660	618	331	2819	1296	2100	3618	800	3642	5245	3569	3951	988	5924	283	LOC412801	ras-GEF domain-containing family member 1B-like	NA
724995	0.101834	0.783448	1931.47	919	6939	6397	2956	3636	6587	4142	175	676	6660	3314	74	5733	3812	729	660	153	6093	6686	1640	LOC724995	1-acyl-sn-glycerol-3-phosphate acyltransferase alpha-like	1.0097
726431	0.101847	0.783448	1931.51	920	1780	5365	3247	2377	1794	392	2313	3418	1853	546	1628	5389	1684	596.5	2555	5560	3547	2661	552	LOC726431	uncharacterized LOC726431	1.1344
725114	0.10234	0.784537	1932.96	921	6978	399	1280	3968	5815	6072	1611	2026	1878	413	5357	4898	1191	2372	682	6984	7013	4613	19			1.5358
411607	0.102554	0.784537	1933.6	922	6803	2992	4391	223	5385	1344	6205	1588	5410	1774	2205	6088	5879	2599	649	361	2995	123	1143	Pcd	pterin-4a-carbinolamine dehydratase	0.9559
724718	0.102644	0.784537	1933.86	923	4431	2657	2168	3088	68	3918	99	807	4282	3969	2247	2691	2524	2695	4660	2038	1218	5659	3605	LOC724718	xanthine dehydrogenase	0.9795
726525	0.102706	0.784537	1934.04	924	2149	1374	3051	2825	731	1766	1093	144	1582	3713	5111	232	3816	6314	1779	5388	2364	2515	5606	fu	serine/threonine-protein kinase fused	1.1003
724412	0.102791	0.784537	1934.29	925	403	1199	4642	5182	2915	2885	5389	2544	5563	313	262	976	5546	733	729	6051	2095	1811	6846	LOC724412	muscle segmentation homeobox-like protein	1.0659
100578046	0.102872	0.784537	1934.52	926	3180	1335	987	475	1154	854	771	792	6813	2936	841	6389	3121	5591	6636	2457	1265	2454	2450	LOC100578046	G-protein coupled receptor Mth2-like	1.1283
552446	0.102872	0.784537	1934.53	927	499	1491	3154	1223	2482	1997	299	6335	6544	223	5530	3658	612	5067	541	5479	5234	2218	3282	LOC552446	uncharacterized LOC552446	2.0938
724334	0.102876	0.784537	1934.54	928	929	1212	5282	1855.5	3222	1592	6680	6522	5273	6897	1524	415	6055	1193.5	5679	6978	2406	81	88	LOC724334	uncharacterized LOC724334	0.9891
724912	0.103096	0.78537	1935.17	929	2435	703	2370	1249	2376	2246	1288	2969	2943	2261	959	5432	1899	689	2068	1763	784	3700	5652	LOC724912	anoctamin-4-like	NA
552403	0.103363	0.786544	1935.96	930	3941	2510	241	679	6361	5664	6997	4428	5122	3025	720.5	4234	1963	851	1608	2067	2065	354	815	MED10	mediator of RNA polymerase II transcription subunit 10	0.7962
100576794	0.103472	0.786544	1936.28	931	5022	1449	1998	945	48	1702	4832	6771	502	4858	734	7065	3829	953	3449	2683	2517	2683	2676	LOC100576794	pre-mRNA-splicing factor 38A-like	0.8298
410776	0.103695	0.787164	1936.93	932	183	465	5473	6616	1244	5389	5433	2685	2072	3628	3393	1426	1409	5046	6551	1465	7054	983	55	gbb	glass bottom boat	0.8884
411970	0.103776	0.787164	1937.16	933	5277	749	1308	1686	803	215	4791	6941	3558	4968	3304	6078	3073	845	4433	6133	1160	524	375	LOC411970	G kinase-anchoring protein 1-like	0.9962
411581	0.103911	0.787343	1937.55	934	5198	4804	2307	1460	2406	5919	1590	925	1866	3710	2331	3871	16	2758	1513	3211	4750	1021	2508	Ppcs	phosphopantothenoylcysteine synthetase	1.0124
725828	0.104046	0.787526	1937.95	935	4531	1657	2374	730.5	776	1331	1499	4973	4560	2740	1580	2373	906	3383	973	847	3770	2912	2212	LOC725828	uncharacterized LOC725828	1.4069
552557	0.10427	0.787819	1938.59	936	1744	873	98	1361	6357	2514	2056	3868	4451	899	267	6343	2554	324	4548	3833	2846	5893	6851	LOC552557	lipoamide acyltransferase component of branched-chain alpha-keto acid dehydrogenase complex, mitochondrial-like	1.0517
410448	0.104331	0.787819	1938.77	937	348	4245	6332	6490	3563	213	2514	918	3358	1868	4458	1912	1938	5051	352	1961	216	6547	5346	LOC410448	organic cation transporter 1-like	0.9072
725537	0.104474	0.787819	1939.19	938	878	7062	167	2098	910	187	4508	3865	5978	1782	2021	4122	2252	1706	1359	2550	5908.5	2550	2543			NA
410782	0.10453	0.787819	1939.35	939	2933	4062	5451	516	620	1208	659	5972	1417	2325	1698	436	2576	2120	1522	2437	3010	6483	3067	Hip1	huntingtin interacting protein 1	0.9235
411902	0.104917	0.788535	1940.47	940	2744	1682	3288	916.5	1492	1131	3141	2827	1080	2495	272	5225	2627	321	6793	6851	1668	1855	3047	LOC411902	uncharacterized LOC411902	0.8938
551845	0.10495	0.788535	1940.57	941	322	3869	4676	5014	679	3362	3471	3995	3973	159	4824	3018	1264	4758	1240	5597	4048	1196	172	LOC551845	potassium voltage-gated channel protein Shaw-like	1.0197
724432	0.10496	0.788535	1940.6	942	5772	2035	358	341	5648	1083	5927	6135	1193	5155	673	5422	5762	451.5	5096	1623	2474	958	810	LOC724432	ribosomal RNA processing protein 36 homolog	1.1781
410234	0.10563	0.790855	1942.52	943	2634	2261	1407	3579	1534	623	2307	1540	5040	2328	3082	1629	903	3752	3907	3674	635	5647	288	LOC410234	dTDP-glucose 4,6-dehydratase	0.8518
550671	0.105738	0.790855	1942.83	944	108	3610	131	6606	133	3703	3317	140	5808	4019	6753	2122	1451	6238	5711	5608	1361	5918	5014	SP3	serine protease 3	1.1865
552462	0.105846	0.790855	1943.14	945	4888	1427	820	316	960	1978	5254	4667	3682	5566	1134	1176	1402	344	6061	3433	675	6170	3153	LOC552462	TM2 domain-containing protein CG10795 ortholog	0.9321
552649	0.105863	0.790855	1943.19	946	2533	4940	1740	2458	1472	690	2662	3850	628	2531	5131	4711	68	1573	2532	1675	2929	3607	2956	Ef1beta	elongation factor 1 beta	1.0181
552798	0.105923	0.790855	1943.36	947	4418	2366	4980	5514	2734	836	508	4336	4528	1972	6196	1344	189	6506	2167	536	846	2874	814	LOC552798	putative sodium-coupled neutral amino acid transporter 10-like	1.1519
552134	0.105996	0.790855	1943.57	948	5078	4158	2556	131	5495	3758	6269	5018	5162	5287	300	4782	2189	539	1633	1111	5153	99	1550	LOC552134	riboflavin kinase-like	1.0701
724638	0.106148	0.790855	1944	949	5499	2668	3192	499	7030	3205	7013	6851	1007	3260	818	6375	3058	2245	1785	91	3181	65	3061	LOC724638	H/ACA ribonucleoprotein complex subunit 3	0.8387
408605	0.106252	0.790855	1944.3	950	1258	6592	3094	185	4369	4111	2136	6245	891	588	305	6201	3891	334	6415	1704	5828	2388	1376	Hsc70-5	heat shock protein cognate 5	0.8476
410195	0.106274	0.790855	1944.36	951	4829	4971	1725	1233	1914	2147	593	1049	4488	3551	859	3761	3553	309	5320	2421	2376	4286	317	LOC410195	COP9 signalosome complex subunit 6-like	0.8424
725898	0.107064	0.795896	1946.63	952	5636	7006	2855	3252	3423	1532	4887	2072	50	1609	5294	1706	5635	1794	1376	4518	6950	141	360	LOC725898	HSPB1-associated protein 1-like	1.133
409922	0.107557	0.796433	1948.03	953	6256	611	2277	695	4583	3869	4490	4047	1055	5997	1097	652	1112	2274	3086	196	1032	5592	4084	ferrochelatase	ferrochelatase, mitochondrial	0.9449
725539	0.107562	0.796433	1948.05	954	3472	357	4823	1909	1763	4255	982	822	6535	2579	3796	1212	5139	4481	876	1698	2441	3197	222	LOC725539	phosphoacetylglucosamine mutase-like	1.0806
408658	0.10762	0.796433	1948.22	955	2558	531	136	3998	445	388	6468	5524	428	6090	6757	1221	7028	5598	6107	142	2810	5371	6313	CSP2	chemosensory protein 2	0.8339
100576801	0.107733	0.796433	1948.55	956	5787	136	5656	5560	5859	6670	4578	3412	3503	1301	1762	566	1824	1410	663	2828	121	2827	2821	LOC100576801	malate dehydrogenase, cytoplasmic-like	1.2609
412212	0.107762	0.796433	1948.63	957	777	6033	1223	693	3758	4292	415	2439	2407	272	1642	6104	4267	1104	6104	3880	1902	4146	854	AIF	apoptosis inducing factor	1.0439
551610	0.107812	0.796433	1948.77	958	3697	1105	2261	4495	778	1930	359	1386	4429	2303	5551	3510	192	3664	895	1009	2622	5336	5844	phr	photorepair	0.9933
552639	0.108199	0.798462	1949.88	959	6724	3265	1551	260	4265	361	4317	3394	4614	6882	138	5943	1446	746.5	6565	178	3267	6335	2384	LOC552639	acylphosphatase-1-like	0.9938
100578735	0.108373	0.798915	1950.37	960	94	582	5356	6824	6754	6669	7045	6007	4183	660	6085	2144	1877	4410	45	3706	125	3707	3704	LOC100578735	pyruvate dehydrogenase E1 component subunit alpha, mitochondrial-like	1.0837
413957	0.108659	0.800189	1951.18	961	573	1661	4924	915	2106	2795	1769	5215	810	471	649	1203	4311	2164	2334	4383	2253	5998	3665	LOC413957	WD repeat-containing protein 24-like	0.8312
726696	0.108911	0.801206	1951.89	962	3759	198	1813	887	2427	6316	5239	3682	4542	1929	1059	6555	3668	366	478	6725	455	5971	1308	LOC726696	uncharacterized LOC726696	1.1808
552772	0.109436	0.803984	1953.36	963	6359	3007	1071	542	5688	2863	6496	6296	4680	1265	548	6106	4616	1435	226	2635	3009	184	1047	LOC552772	N(6)-adenine-specific DNA methyltransferase 2 homolog	1.0004
409861	0.109515	0.803984	1953.58	964	5870	2483	1768	350	3263	3397	2912	218	6073	6102	561	2488	7007	233	4724	1340	1478	4896	1367	awd	nucleoside diphosphate kinase awd	0.8836
409978	0.109674	0.804316	1954.03	965	6337	5407	393	855	6327	4823	4727	4221	1351	6305	1152	5885	375	1288	3985	229	911	846	2451	LOC409978	proteasome subunit beta type-2-like	0.8613
410072	0.109948	0.805488	1954.8	966	5580	3075	601	1711	2241	3826	848	1211	6089	5259	4046	1758	84	2257	5904	1981	1512	605	4731	Rpn11	26S proteasome non-ATPase regulatory subunit 14	0.8013
411907	0.110271	0.806415	1955.71	967	843	2263	5543	359	6928	5592	2800	77	6028	818	1565	692	937	1531	3783	6956	5962	5615	1601	orb	oo18 RNA-binding protein	0.9247
726153	0.110302	0.806415	1955.79	968	693	3170	6869	3531	2816	2852	6675	6203	22	714	5157	378	4146	4611	3008	6179	6201	1576	182	LOC726153	uncharacterized LOC726153	NA
725837	0.110436	0.806559	1956.17	969	3614	593	5066	4324	1451	5485	1593	3566	3984	1689	4400	155	3161	4439	3053	1940	886	672	714	kz	ATP-dependent helicase kurz	1.0703
410274	0.110654	0.807076	1956.77	970	1370	6889	5423	812	698	621	2440	3055	105	1316	1262	2751	1453	1122	4303	5327	6860	4056	5168	LOC410274	transcription elongation factor SPT6-like	NA
726840	0.110735	0.807076	1957	971	5814	4334	1354	296	2718	3049	7040	6523	6667	2797	337	2581	4257	319	5498	995	2309	69	4702	LOC726840	BET1 homolog	0.9387
724829	0.110986	0.807329	1957.7	972	5801	560	1039	163	991	2366	4172	1513	5446	6327	380	1329	4761	1075	5669	2110	5585	2180	3307			0.9234
411483	0.110998	0.807329	1957.73	973	6060	3750	2762	2904	2493	3266	70	2474	4582	2695	3920	369	5388	5344	1846	1512	4890	460	421	LOC411483	e3 UFM1-protein ligase 1 homolog	0.9699
726492	0.11166	0.80902	1959.58	974	6037	2977	959	496	4422	294	6033	6945	3501	4829	328.5	1304	2555	158	6473	3888	2981	1922	1812	LOC726492	transcription factor MafG-like	0.8149
551410	0.11171	0.80902	1959.71	975	4894	99	682	1578	5714	4921	4211	5562	948	5434	1657	997	5014	601	3934	1294	570	5600	2489	CSN5	COP9 complex homolog subunit 5	0.8145
410837	0.112087	0.80902	1960.77	976	6830	2280	339	315	6710	4791	6298	3918	1310	4887	72	6792	6357	201	4485	611	1093	4402	5172	GST-mic1	microsomal gluathione S-transferase 1	1.1571
410162	0.112094	0.80902	1960.79	977	4928	2486	269	872	995	2686	3705	6395	634	2912	648	5730	2738	422	2511	4114	4412	3017	1816	LOC410162	ataxin-3-like	1.0069
552702	0.112211	0.80902	1961.11	978	6125	1231	4321	6098	4591	3371	857	4555	4138	384	6138	531	471	5668	3060	875	2064	843	467	LOC552702	protein PTCD3 homolog, mitochondrial	1.6776
677678	0.112241	0.80902	1961.2	979	2740	6799	18	3872	3488	5694	5188	1516	2935	478	5008	3183	1723	4216	236	423	6441	2439	6993	Obp12	odorant binding protein 12	1.8596
724776	0.112263	0.80902	1961.26	980	3010	478	1228	1918	6325	4689	2445	571	2076	3479	899	5761	6178	1467	2223	6673	80	1092	5865	LOC724776	uncharacterized LOC724776	1.2937
410498	0.11227	0.80902	1961.28	981	317	4185	6130	2786	86	4199	6226	2694	1277	401	2549	3532	4598	2534	600	6205	5896	1636	1366	LOC410498	uncharacterized LOC410498	0.9219
551670	0.112283	0.80902	1961.31	982	5745	1662	2788	2088	2801	6772	1520	3600	6616	2874	3497	460	1827	3548	3093	45	2842	1273	628	LOC551670	argininosuccinate lyase-like	1.2654
551897	0.112373	0.80902	1961.56	983	384	6910	2248	6734	6746	4247	747	1472	3172	27	4229	633	2488	5637	6957	1402	4758	347	5534	LOC551897	Bardet-Biedl syndrome 4 protein homolog	0.9692
726478	0.112599	0.809662	1962.19	984	4919	3528	6369	366	6870	4943	23	1773	4413	4545	455	3443	3990	4131	6918	102	3529	5997	842	LOC726478	activin like protein at 23B-like protein	0.952
551685	0.112691	0.809662	1962.44	985	5650	327	3153	2483	5035	5542	424	3894	3365	2946	3183	2738	1295	4004	178	6817	1402	2687	268	LOC551685	uncharacterized LOC551685	1.2499
408395	0.112987	0.809867	1963.25	986	1910	6601	7	7008	14	1021	2583	528	5639	7011	7024	4724	3927	6926	6850	1423	6961	3468	3641	LOC408395	venom carboxylesterase-6-like	1.0601
409868	0.113061	0.809867	1963.45	987	3164	2957	6608	4807	3728	4986	6757	4479	896	37	6766	6257	5217	6270	26	6882	160	874	1923	LOC409868	matrix metalloproteinase-14-like	0.9515
409040	0.113099	0.809867	1963.56	988	926	5258.5	5136	1980	2990	2527	6730	4685	2050	6346	1393	509	2198	1306	3866	2906	6537	12	1343	Hiscl1	histamine-gated chloride channel 1	0.8873
409321	0.11326	0.809867	1964.01	989	1510	1068	5963	3163	1764	1057	2984	306	2903	1384	5822	1233	570	5689	2308	5756	742	1902	4089	Smad4	mothers against decapentaplegic homolog 4	0.864
725301	0.113292	0.809867	1964.1	990	2551	4087	3848	4300	6168	2926	5625	4639	4294	729	3779	356	676	2459	396	1814	2318	362	1084	LOC725301	zinc finger protein 813-like	1.2436
411207	0.113829	0.812882	1965.57	991	283	6837	7031	5794	3609	5119	4974	5188	19	512	4845	6421	677	3754	1569	6532	591	4905	439			0.823
551957	0.114067	0.813737	1966.23	992	653	3854	5966	5674	182	1213	3366	6006	2384	469	1727	2115	3346	4676	135	6912	2209	4881	1552	LOC551957	facilitated trehalose transporter Tret1-like	1.205
726611	0.114244	0.813737	1966.71	993	199	5833	104	5266	4654	5937	6535	1539	89	5528	6972	5268	3056	5990	569	6917	2272	119	6129	LOC726611	uncharacterized LOC726611	1.5054
412934	0.114354	0.813737	1967	994	413	295	6343	3581	4461	4896	6598	6760	2809	1740	3860	2270	3940	4738	581	6705	1769.5	75	343	Shaw	potassium voltage-gated channel protein Shaw	NA
411009	0.114408	0.813737	1967.16	995	602	1311	6661	1064	1177	906	6306	5070	3183	1852	1957	1579	2127	1644	1828	964	3231	796	6953	LOC411009	uncharacterized LOC411009	0.868
409420	0.114746	0.815319	1968.08	996	5381	3761	697	1646	1109	2696	569	580	5635	3850	1611	1099	4642	1615	2484	1045	3026	2640	2823	LOC409420	cytochrome c oxidase assembly protein COX11, mitochondrial-like	1.0162
724946	0.114904	0.815485	1968.5	997	7003	2926	3434	6241	3050	176	4753	1526	5245	523	2351	1434	2890	4855	188	504	2928	6052	1041	CYP6AS11	cytochrome P450 6AS11	1.1948
413165	0.115034	0.815485	1968.86	998	5669	3217	3168	6160	6991	2	5788	1643	3608	1821	2601	7000	1785	5078	2524	715	4077	645	1598	sds22	sds22 protein	1.0136
724235	0.115191	0.815485	1969.28	999	422	4585	3319	3287	799	2521	2216	1683	3938	3157	2910	3033	73	2057	5357	2011	6261	4971	446	LOC724235	uncharacterized LOC724235	0.839
726216	0.115342	0.815485	1969.7	1000	4711	838	1815	2395	1033	1686	428	747	6104	1995	4630	6483	3888	4223	1860	793	993	2241	2084	Ext2	exostasin 2	0.9232
725618	0.115457	0.815485	1970.01	1001	5853	997	6062	1537	5735	1949	3623	5429	171	804	2644.5	5803	4073	690	740	4260	1049	3886	432	LOC725618	uncharacterized LOC725618	1.1237
727122	0.115461	0.815485	1970.02	1002	2360	3739	1484	1745	1264	3682	1294	4488	3676	2358	511	2629	543	1317	2360	629	4786	2210	4873	LOC727122	protein RSM22 homolog, mitochondrial-like	1.2023
406093	0.115924	0.817937	1971.28	1003	3515	3274	4720	676	4998	1572	1932	3912	236	6567	1352	6388	4390	2429	6762	598	3276	6441	15	LOC406093	apisimin	1.0401
410308	0.116266	0.818012	1972.22	1004	4950	4438	1911	1409	996	3228	2214	1380	2495	4251	336	1466	6599	67	5200	3128	2633	2417	2893	LOC410308	electron transfer flavoprotein subunit beta-like	0.8746
726470	0.116312	0.818012	1972.34	1005	87	6499.5	7024	566	3645	1556	3379	3382	3379	6879	2350	3204	826	5824	106	5619	6881	2704	296	LOC726470	organic anion transporting polypeptide 33Eb ortholog	1.2852
100576251	0.116583	0.818012	1973.08	1006	295	2757	6235	1052	1498	1283	6478	6883	1495	208	3193	2988	5135	2987	463	2603	2393	2602	2596	LOC100576251	uncharacterized LOC100576251	NA
724395	0.116645	0.818012	1973.24	1007	7057	336.5	4890	6885	7006	6845	6738	2116	6542	1277	3120	6527	1612	2012	2116	6190	6849.5	30	5	LOC724395	uncharacterized LOC724395	NA
552531	0.116788	0.818012	1973.62	1008	6483	3780	301	94	5905	6405	3924	6437	5710	6088	65	2050	6725	212	6819	605	3781	3634	1643	LOC552531	10 kDa heat shock protein, mitochondrial-like	0.8468
551536	0.116836	0.818012	1973.75	1009	2256	1852	2049	637	3496	715	3318	4411	1230	1742	558	2509	4082	188	5190	4157	2931	4439	3164	LOC551536	WD repeat-containing protein 89-like	0.9613
550976	0.116923	0.818012	1973.99	1010	2637	1982	6390	1148	4989	5287	499	3126	437	2635	650	700	5052	1183	2637	5661	2892	2057	932	LOC550976	armadillo segment polarity protein-like	0.8249
550984	0.11697	0.818012	1974.12	1011	976	5687	5958	949	1375	1016	3861	2648	2632	1436	491	853	1251	2353.5	4481	6110	2134	539	6222	LOC550984	uncharacterized LOC550984	0.864
551461	0.116974	0.818012	1974.13	1012	3436	1130	6981	4091	884	306	3175	598	1789	5119	4033	603	447	2512	6021	2066	696	6287	5281	ac2	adenylate cyclase type 2-like	0.9959
408633	0.117295	0.818697	1974.98	1013	2780	2002	817	300	3330	3588	5360	5251	3134	4599	394	1177	2740	122	3442	1786	3207	3147	6491	LOC408633	chromatin complexes subunit BAP18-like	0.8303
410833	0.117304	0.818697	1975.01	1014	6643	292	2106	6129	5533	1698	4411	3494	5094	3325	2974	133	3622	5045	951	3771	520	749	666	Ada	adenosine deaminase	1.0037
725957	0.117463	0.819002	1975.43	1015	6356	1095	490	4388	1037	2596	169	190	6960	2973	5136	4102	4404	5675	1455	1722	1147	2267	4515	Kr-h2	kruppel homolog 2	0.9785
551426	0.117596	0.819121	1975.79	1016	6972	1701	3929	1125	6733	5135	6460	6069	3004	612	248	6988	3255	336	397	630	2336	3764	764	LOC551426	uncharacterized LOC551426	1.8951
412898	0.118202	0.819146	1977.42	1017	5811	1450	1051	1310	664	1383	2079	353	2445	6008	3341	1498	4001	1679	6332	4797	1132	3087	1031	Phm	peptidylglycine-alpha-hydroxylating monooxygenase	0.938
725441	0.118232	0.819146	1977.5	1018	2915	2569	3657	4948	809	845	402	1778	6657	3575	5078	5767	146	6111	1686	603	5545	2327	783	LOC725441	DEAD box protein 45A ortholog	0.9168
551016	0.118241	0.819146	1977.52	1019	927	1912	6004	3538	4380	5498	973	6452	4173	1362	2167	2452	3772	3380	1952	3455	1251	602	38	LOC551016	midasin-like	NA
551818	0.118251	0.819146	1977.55	1020	6170	1470	1985	1010	5768	5838	3862	4520	2837	2787	1193	2532	3596	3160	1090	1173	746	127	1204	LOC551818	N-acetyltransferase 9-like protein	1.09
552286	0.11838	0.819146	1977.9	1021	3904	3298	2760	6905	2090	6249	16	73	2131	2369	5463	4290	735	6225	4148	788	3300	4037	4811	LOC552286	acetyl-CoA carboxylase-like	0.8743
408523	0.118568	0.819146	1978.39	1022	3232	2287	5192	6131	1014	1730	1178	365	5872	4389	5928	793	13	6528	5414	1748	2733	6670	1355	Trc8	TRC8 protein	1.008
412115	0.118624	0.819146	1978.54	1023	1328	1070	6360	2602	231	1827	329	343	2996	4870	5350	455	6170	6425	2948	4755	2257	5331	1606	Atg9	autophagy-specific gene 9	0.9276
412382	0.118715	0.819146	1978.78	1024	819	3571	121	5563	5318	3982	815	23	4467	3925	6560	2876	4211	5560	2101	987	1964	5850	2969	Eaat-3	excitatory amino acid transporter 3	0.9414
552307	0.118733	0.819146	1978.83	1025	6891	2471	4514	5768	6597	3688	4719	5405	1960	816	2741	594	1879	2102	205	941	2424	1986	163	LOC552307	probable arginyl-tRNA synthetase, mitochondrial-like	1.186
551170	0.118757	0.819146	1978.9	1026	1229	371	5558	1100	2630	2601	5741	2412	727	3425	838	1267	5874	4690	599	4851	984	4521	1724	dp	dumpy	NA
552022	0.119025	0.819367	1979.61	1027	3888	2291	688	1336	3705	555	1963	5127	722	4562	2869	1259	1300	1772	3171	4542	6429	634	1583	LOC552022	zinc finger CCCH-type with G patch domain-containing protein	0.9918
100576100	0.119072	0.819367	1979.74	1028	7015	45	4382	4472	6951	6343	4136	5610	1996	1390	3400	2644	2593	2588	73	3240	165	3236	3230	LOC100576100	leucine-rich repeat-containing protein 67-like	1.1894
551193	0.119138	0.819367	1979.91	1029	6541	1788	4782	479	641	84	5316	4171	4855	5989	2045	1066	2762	1420	6794	2919	1868	5382	273	LOC551193	TBC1 domain family member 19-like	0.9164
724474	0.119259	0.819367	1980.23	1030	5710	1107	841	2142	4782	5747	5430	6566	4346	1179	3445	5896	3975	2374	1751	1662	342	186	214	LOC724474	la-related protein 7-like	1.1742
409886	0.119368	0.819367	1980.51	1031	2955	2476	1601	1102	1456	3274	1477	1231	4724	3212	215	4799	3497	272	3314	4483	3123	2239	2515	LOC409886	calcium binding protein 39	0.8115
724475	0.119528	0.819492	1980.93	1032	5932	5681	3955	3929	1577	354	419	2131	2019	1712	5297	3329	2268	3690	1333	1966	6614	516	367	LOC724475	helicase POLQ-like	1.1321
411014	0.119618	0.819492	1981.17	1033	6194	1350	966	1296	3256	1966	1368	363	4736	6427	665	4320	6250	965	6411	732	801	1937	3428	LOC411014	malate dehydrogenase, cytoplasmic-like	0.9276
726221	0.119754	0.81963	1981.54	1034	5733	764	2171	491	7011	5968	6613	3016	303	5937	589	6976	4876	642	5273	789	1786	651	1008	LOC726221	transmembrane protein 14C-like	1.0946
411411	0.120174	0.821008	1982.65	1035	5697	2783	729	1914	1016	821	4177	1102	5925	5650	950	2978	360	1033	5540	1946	1719	4288	1869	Ndufs3	NADH dehydrogenase (ubiquinone) Fe-S protein 3, 30kDa (NADH-coenzyme Q reductase)	1.0232
411742	0.120187	0.821008	1982.69	1036	5881	2044	1375	376	2648	1130	6504	6021	1769	4186	431	5064	5649	315	5429	2474	2238	423	1669	LOC411742	transcription initiation factor TFIID subunit 8-like	0.8957
726348	0.120562	0.821715	1983.68	1037	1972	1526	4189	2223	4326	2699	413	1056	4627	1594	921	4461	1108	810	1512	2476	2527	3000	4074	LOC726348	peroxisome assembly factor 2-like	NA
413086	0.120621	0.821715	1983.84	1038	739	477	3140	4931	1606	1509	681	2510	3626	3194	5081	407	2601	5972	1602	2338	578	6437	3834	lig3	DNA ligase III	1.1355
413569	0.120639	0.821715	1983.88	1039	577	6141	6867	809	873	1045	2653	6837	271	2115	2546	2614	4795	2242	692	695	6547	5144	2078	IGFn3-15	immunoglobulin-like and fibronectin type III domain containing 15	0.9482
408516	0.120943	0.822991	1984.69	1040	5616	3555	827	201	2749	1892	4900	1630	5909	6697	64	5686	6931	38	6110	1909	3556	4737	4410	LOC408516	phosphatidylethanolamine-binding protein homolog F40A3.3-like	0.9314
494511	0.121111	0.823139	1985.14	1041	2180	2841	5259	1159	6726	3224	5202	5678	1928	5619	5392	191	92	5629	6466	65	303	4673	5473	Gat-1B	GABA neurotransmitter transporter-1B	0.9104
100576879	0.121197	0.823139	1985.36	1042	2834	1631	4601	5099	1346	1544	142	5273	5476	2236	1415	549	2841	2861	923	2366	2870	2364	2359	DEPDC5	DEP domain containing 5	NA
409574	0.121328	0.823239	1985.71	1043	2945	951	2197	6335	1882	1814	64	181	5782	3629	6735	554	2176	6874	4003	5525	842	5884	2313	Pfrx	6-phosphofructo-2-kinase	0.8161
725074	0.121684	0.823711	1986.65	1044	3417	1580	183	1950	3069	405	7005	5467	256	6595	596	6349	6941	93	5966	5978	796	6903	6229	OCLP1	uncharacterized LOC725074	1.1934
408575	0.121724	0.823711	1986.76	1045	3896	1127	2137	1157	654	933	2916	5869	2892	3867	152	1275	4565	82	4701	5263	6214	4963	6585	DMAP1	DNA methyltransferase 1 associated protein 1	0.8498
726040	0.121747	0.823711	1986.82	1046	6283	4782	43	6480	476	206	814	31	6990	6594	7048	6013	4865	7060	6880	916	1557	5820	5826	LOC726040	probable 4-coumarate--CoA ligase 3-like	1.2057
727185	0.122016	0.824346	1987.53	1047	2253	2899	6313	2168	1437	467	236	553	7008	1924	3987	1591	2691	3946	1372	1644	4215	1237	5567	LOC727185	serine/threonine-protein kinase SMG1-like	0.9285
724974	0.122074	0.824346	1987.68	1048	6782	139	4165	4219	5383	3858	4845	4462	4300	431	4078	3814	4690	5271	272	1032	619	686	738	LOC724974	tubulin polyglutamylase TTLL6-like	NA
726151	0.122377	0.825337	1988.47	1049	5642	5455	730	447	4323	2694	3962	3987	2666	5540	564	301	4126	436	5452	2602	2472	1410	1140	LOC726151	probable 39S ribosomal protein L49, mitochondrial-like	1.1453
413394	0.122454	0.825337	1988.68	1050	4385	112	624	6458	4612	6392	2891	1753	6608	1587	5333	1023	2152	4325	4715	2412	149	5084	347	LOC413394	vesicle-trafficking protein SEC22b-B-like	0.8483
724352	0.122795	0.826105	1989.57	1051	1496	597	4871	3711	6532	2626	6866	6753	1820	1323	4039	1128	5797	2787	3096	1619	250	306	544	LOC724352	zinc finger protein 593 homolog	1.0001
725161	0.122865	0.826105	1989.75	1052	5718	251	604	1237.5	3902	2598	1965	3736	2683	5897	858	1184	2409	942	4655	2501	755	3280	5664	LOC725161	RING finger protein 113A-like	0.8991
552075	0.122918	0.826105	1989.88	1053	6083	5347	699	209	5364	5466	1405	1823	7020	6447	86	1461	6334	820	5389	2553	2993	318	3450	LOC552075	probable saccharopine dehydrogenase-like	1.0255
725685	0.123084	0.82644	1990.32	1054	6559	2492	3587	4373	2196	2462	112	2973	4961	248	3365	2243	2418	4655	362	2141	1646	4769	1629	LOC725685	uncharacterized LOC725685	1.0404
552428	0.123449	0.827678	1991.28	1055	3154	666	2927	6788	406	1885	309	1251	5325	2511	6383	297	6654	6814	1014	3386	1257	1258	6263	LOC552428	uncharacterized LOC552428	0.8715
725822	0.123508	0.827678	1991.43	1056	6725	3220	1430	5753	1399	6071	5559	6132	2812	1880	4769	3326	1169	4497	1507	315	542	731	113	LOC725822	uncharacterized LOC725822	1.608
100576852	0.123725	0.827678	1992	1057	4839	900	3165	93	5283	6521	3711	6488	115	5385	238	3253	1383	513	6867	3274	5601	3269	3263			1.6898
552108	0.123811	0.827678	1992.22	1058	2757	5311	3867	2573	6446	2160	5777	3851	2238	940	1472	1625	239	522	458	1858	6060	1269	2626	LOC552108	probable G-protein coupled receptor 125-like	1.0214
410135	0.123922	0.827678	1992.51	1059	1181	73	1053	4838	1121	2945	3681	1860	3014	2920	6183	3227	708	6770	2457	6767	368	6426	1486	LOC410135	uncharacterized LOC410135	0.8858
411330	0.12397	0.827678	1992.63	1060	6931	4512	5796	348	1875	1661	6495	6786	1110	6927	54	467	1321	893	1707	4182	979	5288	6678			1.1768
724455	0.124495	0.830399	1993.99	1061	4183	833	2740	1693	763	1366	221	2028	5691	2994	1958	690	6076	1993	1974	1000	3192	6311	5916	LOC724455	t-complex protein 11-like protein 1-like	0.9213
411482	0.124736	0.83088	1994.62	1062	6220	197	2077	2920	6297	3559	6479	6686	4458	550	1903	6710	2467	3309	411	3608	2958	371	166	LOC411482	ribosome-recycling factor, mitochondrial-like	1.3502
552098	0.124941	0.83088	1995.14	1063	4963	2436	2123	455	919	2298	479	2356	3204	3374	377	1497	5183	1617	4135	3805	2439	4832	1897	Syx8	syntaxin 8	1.1394
408723	0.124957	0.83088	1995.18	1064	2367	4479	6063	327	899	242	4293	3591	150	5676	459	3802	6088	246.5	6199	4933	5987	6091	2857	LOC408723	uncharacterized LOC408723	1.1452
408850	0.125037	0.83088	1995.39	1065	3523	1595	3936	769	4148	110	4561	6155	122	3338	1006	4749	5514	125	2660	4127	5325	5354	5488	LOC408850	pre-mRNA-processing factor 39-like	NA
726304	0.125244	0.831001	1995.93	1066	4339	361	494	1866.5	2294	3747	3227	4809	1308	3288	782	2776	4536	804	4031	6204	224	5241	2619	LOC726304	uncharacterized protein C17orf59 homolog	0.8783
413686	0.12529	0.831001	1996.05	1067	966	4773	677	4351	5269	5785	430	5631	873	752	2225	2294	4354	376	1044	3416	1773	2543	5711	LOC413686	uncharacterized LOC413686	0.8417
409150	0.125414	0.831001	1996.37	1068	5808	2974	546	2137	575	461	6529	6726	5022	4845	211	6926	6097	57	5859	1651	4238	1715	2485	Echs1	enoyl Coenzyme A hydratase, short chain, 1, mitochondrial	0.9892
412897	0.125838	0.831001	1997.46	1069	5079	5098	1386	6942	2209	19	1694	462	58	3961	6740	1628	2501	6478	6537	2051	3667	6850	4547	dnr1	defense repressor 1	0.8837
551375	0.125874	0.831001	1997.56	1070	2742	4049	3048	3136	5570	1872	3457	4834	1856	3534	141	87	388	3763	5920	512	2426	4554	7042	LOC551375	receptor-type tyrosine-protein phosphatase N2-like	1.1355
552336	0.125901	0.831001	1997.63	1071	3421	6550	369	1328	634	1504	4378	5145	1649	3453	857	2944	4199	417	2099	1170	6421	2642	2074	LOC552336	UBX domain-containing protein 1-like	1.0972
409791	0.125974	0.831001	1997.81	1072	345	6856	861	4602	973	924	4440	3961	739	198	6559	5147	5122	6524	181	4571	5841	6305	689			0.8165
725742	0.125995	0.831001	1997.87	1073	6293	3165	4686	111	4744	3740	5676	2736	4773	748	134	5897	3813	386	557	955	3167	5173	4974	LOC725742	vacuolar ATPase assembly integral membrane protein VMA21	0.968
409425	0.126185	0.83148	1998.35	1074	164	2464	2741	2979	415	4017	1360	1085	840	877	5223	5681	1897	5371	3259	2364	2965	2437	5129	LOC409425	hemocyte protein-glutamine gamma-glutamyltransferase-like	0.9059
100578754	0.126353	0.831813	1998.78	1075	459	498	6266	5986	1603	6555	5852	2693	4097	315	2257	1432	4261	2226	201	2708	2315	2709	2703	LOC100578754	histone demethylase UTY-like	0.8566
410425	0.126498	0.831877	1999.16	1076	371	921	5742	1204	3342	4837	6256	4996	2520	6538	413	4027	5324	1444	425	1892	57	6545	6896	LOC410425	lipoma HMGIC fusion partner-like 2 protein-like	0.8612
725941	0.126598	0.831877	1999.42	1077	2625	64.5	1775	5217	4068	4352	6768	6929	1227	475	4099	5564	4340	3451	958	2693	2374	300	1095	LOC725941	zinc finger protein 800-like	1.2345
100577955	0.126973	0.833497	2000.37	1078	238	2094	2626	4004	4050	6706	6118	3423	2337	274	3724	163	4991	4791	138	2995	5149	2991	2984	LOC100577955	putative odorant receptor 13a-like	1.0294
726057	0.127353	0.833497	2001.35	1079	5069	902	3470	2246	5250	1089	5275	4620	6834	6661	897	98	6855	146	6396	3718	1296	162	5349	ILP-2	insulin-like peptide 2	1.0908
726326	0.127385	0.833497	2001.43	1080	5167	3016	2069	1608	1080	1122	2250	852	6721	2894	3284	6329	2178	2284	585	1163	4568	568	1243	LOC726326	DNA repair protein XRCC3-like	NA
551432	0.127508	0.833497	2001.74	1081	308	3590	6673	6795	3159	4463	256	3998	654	948	5686	4113	1215	5272	759	5894	4683	349	1085	LOC551432	uncharacterized LOC551432	0.8612
725603	0.127694	0.833497	2002.22	1082	1772	2028	5026	4649	1119	7020	6222	6191	5993	314	999	4116	5495	3284	191	3062	865	130	2295			1.2591
409512	0.127814	0.833497	2002.53	1083	6469	4634	5673	1079	6147	524	4702	855	2111	4181	342	140	1443	1884	6912	5604	5647	2444	368	ImpL2	neural/ectodermal development factor IMP-L2	0.9373
410890	0.127872	0.833497	2002.68	1084	2590	6678	1457	2224	5115	6880	6762	5067	5839	630	5799	759	2130	3541	1339	531	3164	68	426	LOC410890	protein canopy-1-like	0.9859
552601	0.127974	0.833497	2002.94	1085	4179	801	1137	2998	5267	1935	3370	2317	4941	4096	1951	5460	3656	1926	1479	1380	433	856	517	LOC552601	lys-63-specific deubiquitinase BRCC36-like	0.8447
724865	0.128043	0.833497	2003.11	1086	6890	2300	92	6292	426	3072	18	241	7003	6979	6564	2472	2614	6539	6999	1907	1349	6122	6940	LOC724865	ABC transporter G family member 20-like	NA
413345	0.128144	0.833497	2003.37	1087	2529	178	1164	2473	2656	4954	1587	2372	2528	2783	1807	1407	5651	4771	1749	2058	778	1324	4717	LOC413345	protein C9orf140-like	0.941
726232	0.128291	0.833497	2003.74	1088	2801	1984	5010	842	7028	2307	6846	7035	4262	234	1204	6067	363	1917	142	2926	1653	2923	2916	LOC726232	COMM domain-containing protein 5-like	0.9704
724079	0.12837	0.833497	2003.94	1089	6968	7030	5333	2706	6225	6759	5725	3725	420	693	179	3145	530	66	6349	238	7025	3758	3753	SsRbeta	signal sequence receptor beta	1.3296
100576400	0.128375	0.833497	2003.96	1090	6712	6032	1994	931	5319	706	6015	6056	1489	4787	597	56	3139	198	2126	3077	5802	3072	3066	LOC100576400	uncharacterized LOC100576400	1.2215
551587	0.129102	0.835749	2005.79	1091	218	4031	5757	4058	2242	1347	6442	5130	25	106	6268	6278	6021	4619	100	6774	4032	4912	6948	LOC551587	RNA-binding protein 38-like	0.8754
725786	0.129126	0.835749	2005.85	1092	3559	2559	671	3359	712	1090	3149	1486	158	4531	5502	755	3109	1893	4326	1567	2563	5683	4302	LOC725786	ubiquitin-like domain-containing CTD phosphatase 1-like	0.9868
552696	0.129209	0.835749	2006.06	1093	1008	6523	1084	649	5712	4987	1739	3474	986	423	1052	3565	3495	1966	4879	6356	6557	380	840	mof	males absent on the first	0.8101
406113	0.12928	0.835749	2006.24	1094	638	1533	1899	2485	4559	6455	1926	1647	1393	520	1309	1191	6739	3259	1176	5378	564	5405	2700	Eaat-2	excitatory amino acid transporter 2	1.005
413048	0.12941	0.835749	2006.58	1095	51	494	7075	6840	2938	2709	5663	611	2409	448	5319	1622	4855	6241	2370	1322	3408	1162	4748	LOC413048	bifunctional 3'-phosphoadenosine 5'-phosphosulfate synthase 2-like	0.9986
408570	0.129431	0.835749	2006.63	1096	5582	1106	5921	6212	4212	6864	4154	3363	554	6290	5030	5688	1394	4197	68	6595	330	860	82	LOC408570	uncharacterized LOC408570	0.9399
724421	0.129572	0.835754	2006.99	1097	66	6577	5985	4801	6671	5923	2870	2438	224	3436	2250	292	259	1305	5954	4734	6966	1807	2679	NimC1	nimrod C1	NA
551500	0.129768	0.835754	2007.49	1098	1315	4201	5807	1482	240	766	1414	1443	2392	1828	1831	477	5726	2527	3043	6008	2254	4588	3021	LOC551500	phosphatidylinositol-4,5-bisphosphate 3-kinase catalytic subunit delta isoform-like	0.8313
552033	0.13004	0.835754	2008.17	1099	6813	181	1661	5759	212	370	984	691	7013	6041	6583	5325	7011	5952	6575	1546	194	1784	4130	Ppib	peptidylprolyl isomerase B (cyclophilin B)	0.8875
412092	0.130079	0.835754	2008.27	1100	1342	5544	5897	136	6592	2967	1607	6989	354	1206	654	6930	2819	1933.5	793	4065	2298	1230	4502	Mhc2	myosin heavy chain 2	0.8573
408755	0.13008	0.835754	2008.27	1101	2872	1122	2944	365	4240	1960	6739	6034	834	4630	1050	3681	357	1168	5054	3437	1832	4894	500	Psf2	DNA replication complex GINS protein PSF2	0.9426
411223	0.13014	0.835754	2008.42	1102	7002	213	3239	117	5052	6893	4582	537	1283	7065	2344	5050	4494	6231	7072	6995	41	1214	1585	LOC411223	esterase FE4-like	1.2157
408522	0.130465	0.837079	2009.23	1103	5830	4182.5	325	3493	5889	3465	4660	5393	2328	2825	3363	312	607	3212	3045	1383	96	2301	3221	LOC408522	ADP-ribosylation factor-like protein 3-like	0.8253
551946	0.13086	0.837663	2010.24	1104	5333	1624	891	1349	1776	1009	720	5527	1546	2809	1494	6484	2723	2876	748	2395	4654	4683	605	LOC551946	uncharacterized LOC551946	1.3843
411353	0.130922	0.837663	2010.39	1105	491	358	5916	162	604	5257	6111	6646	5543	6452	2675	4534	361	6413	4292	346	3808	919	5103	LOC411353	lipase 3-like	1.3054
100577644	0.130957	0.837663	2010.49	1106	6395	1516	2860	966	6808	2204	6818	5957	4016	219	856	5907	3498	910	172	2923	586	2920	2913	LOC100577644	uncharacterized protein C7orf30-like	1.1457
727447	0.131079	0.837663	2010.79	1107	1900	3946	2747	1088	5239	4301	2555	5107	2576	701	162	5030	372	665	2774	6015	2274	4909	1300	LOC727447	nuclear pore complex protein Nup153-like	1.2716
724383	0.131307	0.837663	2011.36	1108	5823	157	4643	2310	1487	2578	531	1256	5165	4886	5112	1752	1624	6037	4932	2098	226	3312	1357	cenG1A	centaurin gamma 1A	0.8428
410964	0.131418	0.837663	2011.63	1109	5834	5934	312	600	3277	1709	6161	6809	2003	2420	1537	71	1617	493	4401	3531	3845	3024	5046	LOC410964	RWD domain-containing protein 4-like	0.9321
551561	0.131438	0.837663	2011.69	1110	5871	1513	2544	4297	2742	6360	1157	1438	5924	864	4613	5983	585	5493	574	1355	4457	369	358	LOC551561	poly(A) RNA polymerase, mitochondrial-like	1.582
551260	0.131503	0.837663	2011.85	1111	5860	1632	728	5609	3246	4723	1146	2428	6068	709	4064	4954	307	3239	653	709	4171	4374	484	Sirt4	Sirt4 histone deacetylase	1.0449
725156	0.13205	0.840392	2013.21	1112	2835	6288	3741	2570	2157	2623	214	455	457	1489	1605	2633	3062	3401	3104	2160	4507	6831	1018	LOC725156	proteasome-associated protein ECM29 homolog	NA
409759	0.132225	0.840704	2013.64	1113	3427	754	4571	1276	2467	2437	3258	613	4447	4568	777	723	5461	2772	2459	1076	2605	2317	1195	LOC409759	uncharacterized LOC409759	NA
410601	0.13243	0.840704	2014.16	1114	344	5349	3371	3589	605	4809	4484	3094	3978	6161	1510	6664	650	1170	3227	79	5103	509	5372	LOC410601	UPF0704 protein C6orf165 homolog	1.0524
725011	0.132455	0.840704	2014.23	1115	6479	101	2414	3875	5325	4897	5747	5518	586	4414	2349	2213	1052	2081	4275	375	153	5741	2859	LOC725011	mitochondrial inner membrane protein COX18-like	1.4379
411861	0.132875	0.841755	2015.28	1116	1406	2147	1896	1303	3152	3460	1872	2123	2835	785	1075	1948	1284	1646	3375	5329	2147	2458	2005	LOC411861	NF-kappa-B-repressing factor-like	1.1768
412679	0.133076	0.841755	2015.78	1117	2798	6710	4229	3103	6972	1561	2174	3677	1347	2796	2343	157	412	1621	2797	1193	6411	501	2864	LOC412679	rap1 GTPase-GDP dissociation stimulator 1-B-like	NA
726093	0.133189	0.841755	2016.06	1118	1143	2634	6394	2032	1132	295	400	645	1078	1519	5864	3049	5182	6348	1470	5645	4769	1679	2830	LOC726093	uncharacterized LOC726093	0.8468
413515	0.133338	0.841755	2016.43	1119	6084	5568	487	1915	2612	5907	366	2166	1821	4106	4588	231	3426	5491	5876	6181	3108	244	386	LOC413515	uncharacterized LOC413515	1.0132
408455	0.13347	0.841755	2016.76	1120	157	546	6762	554	3055	4413	5963	6252	1661	203	4906	5474	6040	4296	288	6490	517	3172	5285			NA
552268	0.133669	0.841755	2017.24	1121	4939	5386	3341	115	3450	5980	6681	2506	4652	2168	106	3691	6812	284	431	4337	4723	597	4345	LOC552268	vesicle transport protein SFT2B-like	0.9344
412366	0.133705	0.841755	2017.34	1122	2010	2714	2758	758	5741	2574	4410	6341	179	706	1271	5237	6712	710	2989	1487	2716	1413	1917	LOC412366	NFU1 iron-sulfur cluster scaffold homolog, mitochondrial-like	0.9397
100576703	0.133884	0.841755	2017.78	1123	6969	1967	6439	2829	105	3782	27	533	3377	6499	6750	384	2080	6852	1998	3522	6165	3517	3514	LOC100576703	sarcalumenin-like	1.0184
412318	0.134058	0.841755	2018.21	1124	2850	4032	3682	216	4885	6252	4982	5900	972	2848	240	2066	2856	613	2849	5103	1377	2906	543	LOC412318	AN1-type zinc finger protein 2B-like	1.0122
410085	0.134069	0.841755	2018.23	1125	1842	5759	5554	870	1894	72	4483	2500	98	2535	1422	6823	6697	470	3857	5006	5093	3910	2726			0.8444
724899	0.13417	0.841755	2018.48	1126	7018	3827	5773	2216	185	240	6431	5966	6935	7015	5803	206	4673	3695	7003	64	6422	1591	232			1.0784
100578894	0.134257	0.841755	2018.7	1127	6810	5647	1636	643	5797	3331	4375	2383	3119	3457	116	5810	309	132	1463	3039	6350	3034	3026	LOC100578894	l-asparaginase-like	1.0984
410006	0.134315	0.841755	2018.84	1128	1164	943	5288	2225	3157	2950	761	5284	1166	2562	4383	3119	1560	3827	383	6245	2407	6032	153	rad	radish	0.9037
411541	0.134341	0.841755	2018.9	1129	1749	4838	5610	3608	3522	2386	878	2834	2428	658	3115.5	439	644	3266	1977	2026	5510	643	2684	LOC411541	glycerate kinase-like	1.1635
412523	0.134516	0.841755	2019.34	1130	3869	3242	6236	3206	909	954	2966	514	6066	2721	2635	2666	603	2055	2071	2908	1620	833	1626	LOC412523	out at first protein-like	0.8303
409452	0.134525	0.841755	2019.36	1131	1476	3090	4545	442	3615	1199	2322	790	2208	1994	5616	4138	1260	6802	2912	5683	2268	520	505	LOC409452	uncharacterized LOC409452	1.0292
552692	0.134731	0.841755	2019.87	1132	6289	4547	2467	2358	544	1277	690	142	6793	6894	1653	4791	5913	2707	1080	1848	1690	1079	2586	LOC552692	d-aspartate oxidase-like	1.017
725899	0.134762	0.841755	2019.95	1133	4933	3895	5308	978	627	744	75	210	6372	5631	1502	4577	6788	2869	4580	254	5464	5579	5071	LOC725899	alpha-N acetylgalactosaminidase	0.8482
552239	0.135378	0.843786	2021.47	1134	2795	513	2022	958	2044	1623	404	3795	1701	1090	1341	4148	4708	3116	1194	2989	3038	5914	4686	LOC552239	proton-coupled folate transporter-like	1.0002
727396	0.135503	0.843786	2021.77	1135	5182	3498	1152	5589	3983	3530	1656	4056	1253	1363	6303	893	248	6502	922	355	2669	2257	1912	PEK	pancreatic eIF-2alpha kinase	1.0722
725570	0.135506	0.843786	2021.78	1136	2395	1493	1092	2149	2309	2640	6003	2491	175	2395	1269	2924	6900	265	1342	5066	3500	4675	2662	LOC725570	tumor necrosis factor, alpha-induced protein 8-like protein	0.832
411186	0.135569	0.843786	2021.94	1137	4162	160	4273	6875	4080	383	2478	3554	6268	6219	3524	5387	3780	3955	622	6270	6994	397	20	LOC411186	synaptic vesicle glycoprotein 2C-like	0.9935
410045	0.13581	0.843786	2022.52	1138	877	755	1464	3639	4493	2555	2723	3530	610	1351	4449	3281	2846	2808.5	1478	6438	100	5858	3109	LOC410045	serine/threonine-protein phosphatase 4 regulatory subunit 4-like	1.0041
413928	0.135896	0.843786	2022.74	1139	3593	473	1691	597	5667	4596	5887	3078	2840	4915	773	1536	2408	668	2647	907	857	2838	5156	mRpL13	mitochondrial ribosomal protein L13	0.9732
551069	0.135921	0.843786	2022.8	1140	282	2573	3282	5687	6335	6705	6904	3163	247	254	971	345	734	3020	3487	7008	3189	2083	6845	Dgk	diacylglycerol kinase 1	0.8546
409224	0.136188	0.844702	2023.45	1141	3643	2751	2886	428	342	1459	5211	2132	2433	5196	996.5	5539	325	518	3926	2929	4650	4676	3246	Coq7	ubiquinone biosynthesis protein COQ7	0.9218
411157	0.136456	0.845052	2024.11	1142	511	3446	6776	138	1245	1523	5992	5904	545	1433	562	6755	6372	1138.5	1036	5226	3426	2641	5657	LOC411157	fat-like cadherin-related tumor suppressor homolog	0.8876
410877	0.136519	0.845052	2024.27	1143	4519	348	899	4864	489	1140	733	2764	4307	2911	6279	3959	1340	5009	4030	773	734	3316	5352	LOC410877	cysteine-rich with EGF-like domain protein 2-like	0.9317
413699	0.136633	0.845052	2024.55	1144	1230	2565	3932	5577	4210	1217	2275	568	4345	933	5470	75	1971	5497	3107	6808	641	2023	2920	trbd	ubiquitin thioesterase trabid	0.8744
413906	0.136722	0.845052	2024.78	1145	1648	432	6447	2440	2666	3947	3599	440	6270	1225	4000	1076	4110	5694	573	5316	791	6244	305	LOC413906	monocarboxylate transporter 10-like	1.043
552155	0.137299	0.847174	2026.18	1146	5033	657	3986	555	6372	5202	6563	5685	5235	3460	641	689	4026	915	1691	269	1356	1660	2459	LOC552155	n-alpha-acetyltransferase 38, NatC auxiliary subunit-like	0.7877
409087	0.137342	0.847174	2026.29	1147	4012	220	2921	6063	314	3478	3477	3538	1818	2015	6055	6764	249	5716	1007	1992	2194	2809	1212	LOC409087	d-beta-hydroxybutyrate dehydrogenase, mitochondrial-like	0.8878
725183	0.137818	0.847174	2027.45	1148	5103	852	3437	1661	6745	5815	6389	6244	3093	4704	925	1993	981	1235	942	1493	538	341	2086			0.9732
408897	0.137876	0.847174	2027.59	1149	1110	5146	6351	2262	39	1113	3987	2824	2467	1637	1173	2707	4607	1825	3610	6948	3183	1317	1496	Shroom	Shroom protein	0.9764
552451	0.138324	0.847174	2028.68	1150	3700	2424	2058	4654	337	2199	166	91	6297	5139	6416	962	6137	6279	5905	4648	716	862	5481	LOC552451	uncharacterized LOC552451	1.0763
552441	0.138337	0.847174	2028.72	1151	6615	2711	3716	1299	2301	2131	2567	772	6612	6050	1116	389	5893	796.5	1799	435	2713	1085	4352	LOC552441	UPF0451 protein C17orf61 homolog	1.2144
410370	0.138557	0.847174	2029.25	1152	6241	3788	3427	346	1285	6347	5093	5079	8	6924	4337	5627	2551	817	6724	6934	3789	1326	177	LOC410370	actin-binding Rho-activating protein-like	0.899
550683	0.138714	0.847174	2029.64	1153	81	7072	461	6025	81	634	6112	5942	3306	907	6226	5818	6967	5451	709	5246	7070.5	434	4963	SPH42	serine protease homolog 42	NA
408976	0.138846	0.847174	2029.96	1154	639	5605	6211	940	381	5666	217	1172	2055	647	5174	4836	5408	5501	1207	2878	4746	5319	698	sgg	GSK-3 beta	0.8967
551118	0.138955	0.847174	2030.23	1155	1614	4692	5508	2843	2485	4665	3307	384	1040	1233	3624	6286	3401	3527	1418	6845	1679	409	171	LOC551118	UPF0472 protein C16orf72 homolog	0.8769
724627	0.138981	0.847174	2030.3	1156	3732	534	2325	388	1047	6086	7048	5513	5289	6363	3153	6694	6849	3019	3849	27	179	902	6360			NA
552746	0.139082	0.847174	2030.54	1157	3771	149	2418	1986	4161	5806	3327	1846	5578	3827	2616	1564	5773	1165	1715	641	410	3665	1800	LOC552746	epidermal retinol dehydrogenase 2-like	1.0039
408669	0.139115	0.847174	2030.62	1158	1332	719	6983	349	940	71	527	3595	1544	6436	2802	2138	5019	5975	6266	6538	3555	1935	4713	LOC408669	uncharacterized LOC408669	0.9764
727309	0.139168	0.847174	2030.75	1159	5360	2961	1478	75	4596	3222	6712	2978	1764	3118	285	3505	5663	217	3579	2840	2963	1305	5070	Grx1	glutaredoxin 1	0.9928
727380	0.139182	0.847174	2030.78	1160	5351	3804	5171	4427	3718	1972	1136	3176	3243	1844	1314	6048	395	2335	563	296	4333	925	1942	LOC727380	uncharacterized LOC727380	1.2175
550686	0.139294	0.847174	2031.06	1161	3355	2772	6111	3722	2643	1158	33	902	4910	4380	5988	180	5900	5290	6298	359	1916	2504	4646	ATPCL	ATP citrate lyase	0.8563
411654	0.139296	0.847174	2031.06	1162	2499	5856	1180	1594	1983	506	1723	3254	1191	2497	994	2022	6437	547	2498	1949	5408	4208	1946	LOC411654	O-sialoglycoprotein endopeptidase-like protein	0.9118
410686	0.139321	0.847174	2031.12	1163	159	5556	6110	2554	3582	3111	6556	1600	556	143	2292	2307	2595	2203	280	6746	4198	3571	6411	Sema-1	semaphorin 1	0.8602
413627	0.139519	0.847174	2031.61	1164	4967	4327	1970	911	3587	2324	2900	2324	5766	6236	60	6284	4091	73	5263	333	5655	2496	3254	LOC413627	regucalcin-like	NA
725947	0.13956	0.847174	2031.71	1165	6747	3457	414	439	7068	5303	6758	5514	5814	5044	316	1705	2113	1353	5948	132	3459	222	4384	LOC725947	u6 snRNA-associated Sm-like protein LSm6-like	0.7948
727501	0.13958	0.847174	2031.75	1166	4875	823	2352	3591	6038	6642	6141	5054	1533	1121	526	2701	6507	380	490	5180	951	1201	958			0.8762
410272	0.139826	0.847941	2032.34	1167	3528	4590	3865	318	1306	1193	1844	132	5977	5552	836	1850	3138	6311	3439	971	2574	1844	5848	LOC410272	low affinity cationic amino acid transporter 2-like	0.9677
410616	0.14036	0.849396	2033.63	1168	2358	1404	2751	4551	1045	1507	1111	5912	6710	3477	5547	3019	137	5732	3376	929	210	1440	5769	LOC410616	xaa-Pro aminopeptidase 1-like	0.9281
413508	0.14043	0.849396	2033.8	1169	2727	2885	4111	3820	2169	5347	1585	42	2955	2533	1228	3512	2735	1019	1932	4737	843	1858	5860	Rsf1	repressor splicing factor 1	0.8983
551590	0.140543	0.849396	2034.07	1170	4089	886	3368	867	4952	5698	4828	6774	639	4126	184	3110	1627	103	4929	2649	2055	5867	1860	LOC551590	upstream stimulatory factor 1-like	0.9256
410092	0.140546	0.849396	2034.08	1171	9	4196	1805	4730	1568	6260	1437	3878	6594	6791	4140	6291	3832	5168	8	5102	6531	2997	2221	LOC410092	DUOXA-like protein C06E1.3-like	0.9067
408269	0.141025	0.850186	2035.25	1172	3498	5570	485	724	3588	3006	1474	4878	2338	2377	1232	650	1004	707	3013	2015	5761	4564	2731			0.8134
412839	0.141149	0.850186	2035.54	1173	750	1562	6594	5598	56	3770	6766	5137	230	595	4562	1240	3403	4457	6668	6857	3752	282	4065	mirr	mirror	0.9492
727088	0.141225	0.850186	2035.73	1174	1705	3767	2444	1198	3938	730	3945	3797	888	3630	1119	730	3337	457	2747	3035	4430	4527	1350	LOC727088	general transcription factor IIF subunit 1-like	0.9617
552781	0.141295	0.850186	2035.89	1175	2535	2304	2407	835	5817	4438	3036	3650	2266	639	1543	1298	2707	838	1908	1862	2305	4142	981	NHP2	H/ACA ribonucleoprotein complex subunit 2-like protein	1.0227
408534	0.141334	0.850186	2035.99	1176	44	3898	2564	1487	493	4722	4672	7021	6927	6731	4914	1832	3705	6548	328	5948	23	5846	5516	SP44	serine protease 44	1.2135
724203	0.14144	0.850186	2036.24	1177	3499	2517	3609	1707.5	6522	6475	5925	6653	2147	489	1275	3422	1521	947	436	2661	5998	192	926	LOC724203	brix domain-containing protein 2 homolog	0.957
412458	0.141517	0.850186	2036.43	1178	6103	5980	361	7025	831	1467	127	34	6074	6345	6765	3880	3876	6301	6774	3765	256	2235	4206	LOC412458	dehydrogenase/reductase SDR family member 11-like	1.3599
409533	0.141643	0.850216	2036.72	1179	3668	3144	539	4536	1051	4577	3352	715	1995	1800	2761	5596	6707	697	460	6607	422	2205	3107	LOC409533	annexin-B9-like	0.9073
724399	0.141837	0.850659	2037.19	1180	4447	2990	858	4857	2533	2752	4472	1707	6649	1009	4534	3477	3701	3570	244	2148	4921	209	335	LOC724399	lethal (2) neighbor of tid ortholog	1.0203
550665	0.142096	0.851492	2037.81	1181	5682	214	1433	578	3536	1931	5575	4387	6478	1476	1142	4759	4192	1748	1625	2479	469	4874	1269	TfIIA-S	transcription-factor-IIA-S	0.8136
552592	0.142229	0.851568	2038.13	1182	3229	408	3279	6436	765	896	500	335	6951	6036	6973	1776	1792	6963	6906	3442	208	1582	4637	LOC552592	facilitated trehalose transporter Tret1-like	0.934
551116	0.142726	0.852956	2039.31	1183	4647	1307	5172	3357	4361	3056	630	1445	4438	1340	2301	4854	434	3566	354	4326	4379	214	4021	LOC551116	UPF0558 protein C1orf156-like	1.1094
552142	0.142875	0.852956	2039.67	1184	329	6381	6973	6388	3053	3027	5512	1152	1879	252	504	3516	1254	1594	944	5105	5613	5184	590	LOC552142	latrophilin Cirl-like	0.8673
408863	0.142988	0.852956	2039.94	1185	220	1186	5791	3992	5037	204	3009	2808	6386	202	6773	29	5331	6864	4799	4467	2520	4753	6123	LOC408863	J domain-containing protein-like	0.9368
726956	0.143047	0.852956	2040.08	1186	5500	294	2041	2615	1999	996	3993	5854	3512	5160	2615	773	1148	2615	3562	727	1622	1399	2945	LOC726956	uncharacterized LOC726956	1.183
100577199	0.143111	0.852956	2040.23	1187	167	5823	6446	3361	3106	3458	5866	5417	2317	365	1410.5	932	2988	1651	189	2783	4768	2785	2779			NA
410953	0.143188	0.852956	2040.41	1188	2160	254	6623	6569	2823	625	206	281	846	3696	6368	3974	5675	4805	5510	6131	161	6535	4101	Mio	Mlx interactor	0.9635
726766	0.143369	0.852956	2040.85	1189	6298	6149	4862	5368	5740	6753	4568	3346	3113	157	5936	3454	1328	4601	82	7014	4761	213	36	LOC726766	endoribonuclease Dicer-like	1.2493
100578479	0.143425	0.852956	2040.98	1190	4960	3407	2742	4133	5146	974	6735	6262	1734	533	2337	3414	24	2421	517	2854	3708	2853	2847	LOC100578479	DNA polymerase delta subunit 3-like	1.413
410469	0.143793	0.854428	2041.85	1191	6151	4127	1539	394	5551	1755	6214	5106	712	2412	806	3305	4131	617	874	1634	2073	1694	2793	SrpRbeta	signal recognition particle receptor beta	0.9412
724115	0.144097	0.855518	2042.57	1192	1668	2600	4533	6091	6087	6358	5047	603	2243	1135	5222	614	8	4125	3409	5284	2554	673	6651	LOC724115	phospholipase DDHD1-like	0.9061
408708	0.144459	0.856948	2043.44	1193	4204	2987	1163	589	1646	440	6403	6684	335	6074	747	3846	6677	731	4943	977	2990	1288	5574	LOC408708	ubiquitin-conjugating enzyme E2 S-like	0.8146
411166	0.144679	0.857535	2043.97	1194	742	4733.5	6043	1688	4712	3069	1574	313	6766	502	4037	5399	2827	4227	5753	7054	5666	24	636	Kr	krueppel	1.0569
410003	0.144931	0.857703	2044.56	1195	1462	1112	5513	1215	2364	2998	1145	3708	1444	1053	2793	2607	5517	2739	764	4838	3568	461	2391	LOC410003	PERQ amino acid-rich with GYF domain-containing protein CG11148-like	0.9987
412961	0.144993	0.857703	2044.71	1196	1080	6052	5528	3388	6424	6317	999	3433	215	377	3392	3228	2419	3010	4062	4279	1566	292	912	BicD	bicaudal D	0.8586
552014	0.145205	0.857703	2045.21	1197	4400	696	2225	563	4429	2361	3554	4211	778	6256	626	2559	4274	197	4736	1284	2639	4300	2948	LOC552014	probable methylthioribulose-1-phosphate dehydratase-like	0.9374
409715	0.145326	0.857703	2045.5	1198	136	5915	6975	814	5585	6243	2983	1396	3000	73	2278	4421	2237	6417	114	6448	6039	1420	6074	LOC409715	bumetanide-sensitive sodium-(potassium)-chloride cotransporter-like	0.8977
413700	0.145637	0.857703	2046.24	1199	4153	2792	3535	5995	2350	3657	73	570	5490	465	6024	2405	1741	6012	349	4410	1809	2542	3362			NA
552785	0.145703	0.857703	2046.4	1200	507	206	6883	3144	5996	5288	3357	831	1204	1001	4552	1270	6412	4492	311	2549	2099	5154	2356	pHCl	ligand-gated ion channel pHCl	0.9439
409023	0.145851	0.857703	2046.75	1201	2210	6085	42	6220	1435	657	3603	629	6812	5599	3384	150	2345	3399	6694	6592	673	4994	4734	LOC409023	methylthioribose-1-phosphate isomerase-like	0.8706
410322	0.145862	0.857703	2046.77	1202	4041	6015	7022	3151	2896	2089	372	590	992	4408	4451	390	1277	2954	1871	6906	4970	940	659	Rgl	Ral guanine nucleotide exchange factor	0.8627
100577629	0.146211	0.857703	2047.59	1203	5750	2644	5711	1114	4933	5481	833	57	6486	1054	1368	1064	2353	2265	1531	2677	4252	2676	2669	LOC100577629	uncharacterized LOC100577629	1.2302
725523	0.146245	0.857703	2047.66	1204	2732	491	5033	1630	2163	328	4628	5324	2025	2729	675	6297	1387	1831	2731	507	1803	6035	4744	LOC725523	uncharacterized LOC725523	1.215
411466	0.146294	0.857703	2047.78	1205	1852	1965	6873	3348	3445	2064	2645	4034	1741	1695	1734	1412	601	2109	481	4213	4892	1489	956	LOC411466	uncharacterized LOC411466	NA
413498	0.146316	0.857703	2047.83	1206	1716	2339	1007	4456	1597	3157	247	2267	6012	410	4943	5760	696	5392	3983	3503	1101	1763	2265	LOC413498	f-box only protein 21-like	1.109
408867	0.146339	0.857703	2047.88	1207	1132	3617	122	6904	2449	147	3498	1213	63	1525	6713	5999	6828	5640	6710	4122	3618	6094	1717	Tps1	trehalose-6-phosphate synthase 1	0.867
410117	0.146405	0.857703	2048.04	1208	1226	1814	720	6347	539	622	2512	4264	3787	1013	6141	725	5808	5923	1272	2133	2900	2823	1728	LOC410117	putative glycerophosphocholine phosphodiesterase GPCPD1-like	0.9047
100576261	0.146898	0.859883	2049.2	1209	6786	1881	2819	3498	2562	649	3199	5131	4127	779	4009	899	1786	2900.5	378	2399	776	2397	2392	LOC100576261	zinc finger protein 808-like	1.1292
552264	0.147308	0.860917	2050.16	1210	2172	238	631	4393	2024	3057	646	741	4956	4754	5363	2592	1525	5251	3629	4394	180	4997	5258	LOC552264	protein ariadne-2-like	0.8604
726695	0.147318	0.860917	2050.19	1211	2869	6762	4785	760	139	698	1398	2733	5971	1890	5242	2674	4431	6704	658	3827	3187	158	5388	LOC726695	uncharacterized LOC726695	NA
413293	0.147835	0.862108	2051.4	1212	2792	1869	2237	613	758	1315	4987	3064	2219	5013	345	5887	3953	941	2448	1440	6009	848	5161	LOC413293	anaphase-promoting complex subunit 10	0.8293
551357	0.147886	0.862108	2051.52	1213	1758	808	3531	4810	1924	6940	6275	4907	5930	6361	601	4991	117	280	4605	1503	5349	317	1970	otd2	homeotic protein ocelliless	0.8678
410296	0.147984	0.862108	2051.75	1214	4624	4892	865	2674	397	257	1959	1732	5338	6829	6359	4483	254	5779	6789	107	5446	1157	6736	LOC410296	B(0,+)-type amino acid transporter 1-like	0.9815
410636	0.148211	0.862108	2052.29	1215	6168	2068	270	101	4618	5185	6332	4983	5823	6340	275	6318	5563	223.5	5953	466	1796	3808	2153	LOC410636	CDGSH iron-sulfur domain-containing protein 2 homolog	1.0029
727190	0.148245	0.862108	2052.36	1216	168	2604	5977	6132	6919	6788	6595	2	6764	2263	6775	3884	149	6593	451	6369	6743	4562	2467			NA
408643	0.148372	0.862108	2052.66	1217	1547	6947	6846	6385	318	566	74	5	3516	5143	7037	2502	5998	7045	6764	6953	4204	2291	4506	LOC408643	uncharacterized LOC408643	0.8769
552585	0.148376	0.862108	2052.67	1218	724	2746	6185	3216	4707	4852	4204	4255	546	341	1266	5532	3299	1996.5	1638	4887	5026	855	180	LOC552585	zinc finger protein 235-like	NA
725102	0.148497	0.862108	2052.95	1219	4810	4709	288	373	1465	2440	3761	2798	5337	6147	487	1533	5644	131	3892	2870	5670	2867	2862	LOC725102	protein dpy-30 homolog	0.8789
551452	0.14907	0.863875	2054.28	1220	5659	2628	1125	933	4856	1185	3452	5964	1030	4935	435.5	5124	5057	587	3800	1266	1631	1186	1505	LOC551452	uncharacterized LOC551452	1.1427
410405	0.14909	0.863875	2054.33	1221	3738	7074	4101	68	6547	6584	6615	6953	4600	3736	677	5832	1808	390	3738	331	7073	428	333	CYP18A1	cytochrome P450 18A1	0.868
411052	0.149281	0.863875	2054.77	1222	1253	843	5299	5766	5162	97	7035	7057	733	3584	6912	61	2865	5346	2765	3637	221	4555	6358	LOC411052	vesicular glutamate transporter 2-like	0.9059
725171	0.149383	0.863875	2055.02	1223	3577	77	3136	718	3830	5034	4824	4106	5341	2246	538	2813	2848	1499	1448	3064	462	6180	3776	LOC725171	uncharacterized LOC725171	1.1495
413128	0.149484	0.863875	2055.25	1224	6506	3181	6396	6953	2069	5165	1758	1542	5192	58	6504	596	4436	5652	39	6991	102	5794	6998	LOC413128	putative ferric-chelate reductase 1 homolog	0.9495
410055	0.149591	0.863875	2055.5	1225	1307	3535	2118	652	4355	5180	6273	3705	5158	1665	334	714	2312	251	5959	4008	1294	1849	3882	LOC410055	tRNA(His) guanylyltransferase-like protein	NA
100576118	0.149655	0.863875	2055.65	1226	6998	51	2161	6515	4657	5514	5111	35	3378	4473	6041	841	4425	2633	6886	3792	114	3793	3789	LOC100576118	uncharacterized LOC100576118	1.4992
726033	0.150075	0.865589	2056.62	1227	1599	406	2945	4208	6206	1616	6293	5141	4558	1248	4616	6283	2514	4480	813	2158	615	430	396	Ripalpha	RPA-interacting protein alpha	1.2404
412341	0.150309	0.865867	2057.17	1228	6494	1488	2132	3263	3096	3189	3732	3063	5737	2557	2594	6	1861	3438	3004	1574	944	3324	5447	LOC412341	alpha-methylacyl-CoA racemase-like	1.0118
552623	0.15043	0.865867	2057.46	1229	4776	4959	2323	4761	2706	6640	2989	2219	6222	1176	3417	3544	3137	3681	1605	329	2204	94	257	LOC552623	vacuolar fusion protein CCZ1 homolog	0.8526
552140	0.150628	0.865867	2057.92	1230	5721	6614	955	1419	511	817	1241	2198	3120	6210	1663	3210	1036	216	5650	2591	6684	1683	4052	LOC552140	cleavage and polyadenylation specificity factor subunit 5-like	0.8556
409673	0.150706	0.865867	2058.1	1231	2492	4189	5419	3520	6866	6323	5553	2283	2056	325	5721	2350	464	4003	299	576	4439	254	2544	DNApol-epsilon	DNA polymerase epsilon	0.9406
726826	0.150854	0.865867	2058.44	1232	2423	5703	1426	684	3475	1028	1970	3943	114	5185	776	4410	6134	863	2600	2601	4961	2600	2594	LOC726826	peptidyl-prolyl cis-trans isomerase 1-like	0.8975
413799	0.151061	0.865867	2058.92	1233	3408	1914.5	1025	468	2020	6160	3892	970	4892	4356	223	3290	4270	60	4576	4781	7008.5	3992	2525			0.868
725569	0.151112	0.865867	2059.03	1234	6574	2140	1792	4958	6298	3599	6010	2630	4115	1207	2586	5247	3621	1616	994	2817	429	413	104	LOC725569	UDP-xylose and UDP-N-acetylglucosamine transporter-like	0.9237
408355	0.15117	0.865867	2059.16	1235	4964	2546	1689	1152	6276	5337	2727	6210	2298	5296	489	1129	2029	328	4305	581	1457	832	4824	LOC408355	beta-lactamase-like protein 2 homolog	1.2554
551128	0.151257	0.865867	2059.36	1236	6018	4044	356	2259	1979	382	2493	2191	326	5697	4255	2673	6809	1836	6234	634	1820	2304	2584	Pros26.4	proteasome 26S subunit subunit 4 ATPase	0.8109
726816	0.151346	0.865867	2059.57	1237	3297	3241	1821	2564	1203	5080	1722	1921	6002	5390	426	767	1652	685	6456	3828	3250	675	1400	Reptin	RuvB-like 2	0.8163
409954	0.151714	0.867267	2060.42	1238	4121	3961	1848	76	6024	6598	6290	5515	2381	4910	47	6536	6781	24	5598	1415	3961	3890	4093	Tpx-1	thioredoxin peroxidase 1	0.8451
411822	0.151907	0.867569	2060.86	1239	5092	5706	2642	2747	183	4588	110	1603	6645	2725	2050	4632	942	5214	1985	397	5300	2905	2897	Aldh-III	aldehyde dehydrogenase type III	NA
551984	0.152242	0.867569	2061.64	1240	1513	5260	1078	3407	1123	497	420	748	3388	813	6064	5773	3647	6431	2784	4631	900	6235	1113	LOC551984	uncharacterized LOC551984	1.0824
726647	0.152245	0.867569	2061.65	1241	3287	6221	6431	2916	584	793	31	3516	6573	974	2836	3486	3483	4240	450	1040	6273	4450	3949	LOC726647	uncharacterized LOC726647	NA
411307	0.152411	0.867569	2062.03	1242	5027	2037	106	5193	248	78	3588	2349	6958	5781	6584	6749	2916	6073	3856	85	3030	6182	5245	LOC411307	mitochondrial enolase superfamily member 1-like	0.9439
408660	0.152726	0.867569	2062.75	1243	449	1412	6254	986	3734	3334	553	5356	521	3624	1752	478	2370	823	2430	6603	5176	3792	6735	LOC408660	uncharacterized LOC408660	1.2856
552474	0.152769	0.867569	2062.86	1244	2298	352	1330	1287	2553	984	6571	3034	1663	2346	472	981	4913	450	3386	6289	3523	6734	6746			NA
726726	0.152869	0.867569	2063.09	1245	1777	5958	5198	3528	1326	2512	1851	5624	2453	1950	2759	2445	518	2828	2219	2207	5690	39	2735	LOC726726	uncharacterized LOC726726	1.064
552189	0.152919	0.867569	2063.2	1246	6393	1448	1496	2254	6497	1942	385	2941	6366	352	3086	1864	1631	3119	414	3272	4792	2167	2302	LOC552189	sorting nexin-17-like	1.0454
552740	0.152971	0.867569	2063.32	1247	5675	4203	1441	606	3534	4654	2417	1230	6021	6486	1279	2064	379	1264	6491	677	1092	2037	1928	LOC552740	putative S-methyl-5'-thioadenosine phosphorylase-like	0.9773
551756	0.153122	0.867569	2063.67	1248	3512	6808	2131	2696	196	1451	5878	4769	1273	2001	3466	357	251	4397	3846	3101	5016	4245	983	crn	crooked neck	0.8585
409298	0.153145	0.867569	2063.72	1249	2409	1077	5185	5224	1137	3405	1893	295	3745	2407	2608	3129	1705	2342	2408	2351	1320	1747	1633	LOC409298	sulfatase-modifying factor 1-like	1.0534
725864	0.154002	0.867569	2065.69	1250	412	1612	6813	3990	411	1485	517	4391	5014	364	5021	4468	6480	5561	476	6788	2317	6162	569	LOC725864	uncharacterized LOC725864	NA
552383	0.154113	0.867569	2065.94	1251	6800	3116	5049	985	5854	3241	6199	2291	5713	271	325	5755	4739	538	276	2983	3118	1137	1587	LOC552383	PQ-loop repeat-containing protein 1-like	0.9573
408353	0.154322	0.867569	2066.41	1252	5268	5244	1273	2472	1484	2602	2390	364	5903	5944	2226	4158	253	773	4577	891	3509	1292	2844	LOC408353	proteasome subunit beta type-7-like	0.9068
552371	0.154418	0.867569	2066.63	1253	5216	1276	6103	3545	657	173	2207	589	1668	6657	1790	6475	2124	2812	5857	1165	306	6312	4534	LOC552371	ATP-binding cassette sub-family G member 4-like	0.9396
410973	0.154786	0.867569	2067.46	1254	6480	2692	423	379	6574	3817	6674	6641	5473	2396	510	4800	1928	841	3437	334	1530	1938	1787			0.8033
725197	0.154789	0.867569	2067.47	1255	6584	2727	4670	5416	5866	2442	5220	5546	1397	149	3526	6186	1241	3224	221	1809	1581	1183	385	pen	penguin	1.2315
550655	0.154873	0.867569	2067.66	1256	5320	313	4236	2784	562	550	4266	1505	1560	4216	3072	2641	1497	4132	1872	6470	597	6617	1603	LOC550655	protein FAM49B-like	0.8049
552684	0.15494	0.867569	2067.82	1257	2048	1020	6467	2109	4668	3738	3260	5173	182	2435	3690	2782	1667	3002	1174	4590	1567	842	728	LOC552684	uncharacterized LOC552684	1.1089
724303	0.154944	0.867569	2067.83	1258	6383	6830	4462	1424.5	6769	659	6753	6550	1541	632	885	3506	6693	680	741	1314	2544	383	1385	AP-1sigma	AP-1sigma protein	0.8141
552093	0.154957	0.867569	2067.86	1259	3960	2908	4756	2151	6281	5777	3807	5936	5469	761	896	141	5457	1081	1746	1323	2910	664	739	metl	methyltransferase-like	0.9727
409479	0.155185	0.867569	2068.38	1260	5126	328	963	1556	1527	747	2004	2393	5292	5644	5180	1504	7026	4178	4306	723	1303	1101	2362	RpL6	ribosomal protein L6	0.876
413142	0.155223	0.867569	2068.47	1261	4148	6179	4541	43	3043	5600	3521	5233	4113	4087	135	5979	3828	701	3491	5359	2251	3248	127	sra	sarah	0.8764
409168	0.155443	0.867569	2068.96	1262	3990	4805	514	1560	2243	3107	2786	4841	4121	4649	1456	6612	115	1182	4296	2836	4119	1130	486	Rpn9	26S proteasome non-ATPase regulatory subunit 13	0.8496
551270	0.155574	0.867569	2069.26	1263	4049	835	4300	4408	209	7046	1884	669	6044	4071	974	3195	2930	1285	2131	5798	679	1716	2028	LOC551270	integrator complex subunit 9-like	0.8279
727486	0.155784	0.867569	2069.73	1264	6624	701	3640	4476	983	3319	4393	5548	99	6717	4024	1890	1793	3996	6741	6745	982	291	355	LOC727486	uncharacterized LOC727486	1.3499
413510	0.155868	0.867569	2069.92	1265	298	960	6927	896	3261	2643	1687	4135	466	534	3443	4049	4285	4076	771	6922	3453	1733	4876	LOC413510	uncharacterized LOC413510	0.9272
411779	0.155914	0.867569	2070.03	1266	2503	1976	3951	1770	3692	914	4108	4750	1888	3623	1299	1154	295	725	882	5017	4000	1885	6050	LOC411779	testis-specific serine/threonine-protein kinase 4-like	0.9275
550829	0.155922	0.867569	2070.04	1267	3324	3125	5909	813	26	64	6171	6992	2998	3322	1871	4031	4778	3800	3324	5628	2454	2615	1719	RpII215	RNA polymerase II 215kD subunit	0.8002
551360	0.155977	0.867569	2070.17	1268	1065	6861	6604	228	5107	5549	6923	4174	1685	1632	122	4045	2701	187	3864	5789	3974.5	1690	1088	ken	transcription factor Ken	0.8474
413842	0.155996	0.867569	2070.21	1269	4600	3849	504	615	5852	3755	7000	6881	364	5727	136	1307	6899	64	5361	4329	5105	2442	3673	U2af38	U2 small nuclear riboprotein auxiliary factor 38	0.7915
412268	0.156072	0.867569	2070.39	1270	2761	3360	915	3952	637	3636	154	402	6591	2758	1956	1117	1920	2948	2760	3483	5680	3341	5128	TfIIA-L	transcription factor IIA L	0.9189
413173	0.156106	0.867569	2070.46	1271	3475	1621	613	2785	1442	700	2774	504	6565	1843	3605	1810	3957	2779	3818	5571	1283	1350	2332	LOC413173	THO complex subunit 3-like	0.8074
552034	0.156308	0.867569	2070.92	1272	5423	6139	563	6398	2989	4707	3343	1839	6773	5740	1691	1768	4	917	5504	2781	4142	1428	2539	Tollip	toll interacting protein	0.922
552624	0.156504	0.867569	2071.37	1273	2607	5463	2458	853	4500	1255	664	4948	583	1118	2102	1701	3526	2427	3586	3051	1517	1404	3964	LOC552624	uncharacterized LOC552624	1.2801
409667	0.156562	0.867569	2071.5	1274	3034	3649	340	1246	1622	724	5766	3822	715	3883	2473	4484	3546	799	3513	4510	3130	938	2075	LOC409667	BCL2/adenovirus E1B 19 kDa protein-interacting protein 3-like	0.868
552550	0.156626	0.867569	2071.64	1275	237	5508	6476	4103	3237	3773	1378	2801	4697	138	4391	5072	742	4467	171	5897	1446	2062	4350	LOC552550	uncharacterized LOC552550	NA
726582	0.156665	0.867569	2071.73	1276	690	6195	7001	52	3472	875	361	4715	2999	1032	239	3749	5077	4722	2203	6150	6468	5270	4145	LOC726582	prominin-like protein-like	1.0152
726497	0.156676	0.867569	2071.75	1277	2494	1772	4365	2133	370	1911	47	390	4761	2763	4357	3447	1073	4945	3743	5688	4273	5121	3933	Atg2	autophagy-specific gene 2	NA
409456	0.156768	0.867569	2071.97	1278	2981	4348	5028	2203	879	1731	192	3534	866	1398	2221	677	3928	1717	4100	2472	2629	6561	3226	LOC409456	uncharacterized LOC409456	0.9681
409326	0.156793	0.867569	2072.03	1279	1452	2819	2274	1263	1830	2778	1009	87	4711	4695	2402	3124	7048	402	5930	1317	2821	3154	5990	RpS2	40S ribosomal protein S2	0.8095
726848	0.157062	0.86771	2072.63	1280	968	6585	2562	1574	1697	6436	68	226	7075	628	868	7024	3179	1607	6801	3307	7061	3303	3297	Hex70a	hexamerin 70a	NA
552704	0.157095	0.86771	2072.71	1281	5689	3920	731	1741	1270	4914	2150	1731	6451	2923	886	4276	2755	1417	909	1541	4617	373	2330	spict	spichthyin	1.1205
409614	0.157432	0.86771	2073.47	1282	5165	344	528	2206	2841	2507	2449	416	3200	3659	2526.5	6716	6945	574	5131	774	1226	6558	2740	LOC409614	group XIIA secretory phospholipase A2-like	0.902
410238	0.157489	0.86771	2073.6	1283	4209	5072	1973	6116	1728	5667	2001	4803	1565	2708	448	6175	4580	940	1349	3733	3562	105	452	LOC410238	leukocyte receptor cluster member 1-like	1.1602
413919	0.157521	0.86771	2073.67	1284	1966	6685	3034	5807	57	2036	657	651	4376	1558	5332	405	3333	5647	2750	5248	3218	3824	1843	LOC413919	protein LMBR1L-like	0.9191
552672	0.157576	0.86771	2073.79	1285	26	4595	2627	2401	3505	3497	5199	510	5012	3280	5293	862	3442	6369	51	4588	6646	2524	6603	SP7	serine protease 7	1.0114
100577784	0.157811	0.86771	2074.33	1286	2329	549	4374	3275	5623	1525	1601	5045	1169	849	4040	3038	3595	2880	468	2341	1095	2341	2334	LOC100577784	fanconi-associated nuclease 1-like	NA
413108	0.1581	0.86771	2074.98	1287	2196	3574	4326	1459	5358	5857	5678	6409	472	2709	750	52	4884	277	2967	4923	4649	2829	1439	LOC413108	pre-mRNA-processing factor 40 homolog A-like	0.8385
552300	0.158195	0.86771	2075.19	1288	627	2499	6850	2082	545	1205	2404	2609	1511	1026	2735	3831	1411	2704	1912	2607	4869	3868	1974	Patj	Patj homolog	NA
410027	0.158254	0.86771	2075.32	1289	2382	5516	1258	901	2910	379	3769	4829	1164	3589	1113	6962	3744	403	2202	597	3511.5	3187	4927	LOC410027	survival of motor neuron-related-splicing factor 30-like	0.8024
412272	0.158275	0.86771	2075.37	1290	6590	1000	723	3617	4229	2847	4488	6489	107	1607	5019	6869	1734	2386	620	952	1394	1630	5327	LOC412272	uncharacterized LOC412272	0.9519
552790	0.158497	0.86771	2075.87	1291	4808	3507	3018	6809	608	117	1850	1965	4688	1878	6743	3576	2201	6795	939	363	3305	4455	745	LOC552790	peroxisomal biogenesis factor 3-like	1.0062
100578782	0.158546	0.86771	2075.99	1292	6870	1133	1121	62	6277	6554	6785	484	5025	4385	209	6872	6015	628	1267	3456	2339	3452	3447			1.3245
551852	0.158832	0.86771	2076.63	1293	4457	3226	2386	2390	55	282	1332	133	3037	6125	3294	1885	6352	2014	6006	5990	3228	4787	5788	UbcD6	ubiquitin conjugating enzyme	0.8484
726708	0.158967	0.86771	2076.94	1294	4756	4385	874	1250	3608	5642	2882	4821	3748	1935	1695	536	64	3757	2193	2558	2874	2558	2551	LOC726708	f-box only protein 28-like	NA
727161	0.15904	0.86771	2077.1	1295	2346	86	6416	2905	9	6590	5190	5336	4324	6913	5649	5690	7067	1849	7023	18	2478	6731	6579	Apd-2	apidermin 2	NA
408814	0.159131	0.86771	2077.3	1296	2847	737	2491	1497	2418	5647	3708	2625	2522	2613	1192	599	1909	1999	3635	5717	431	1626	3963	aph-1	gamma-secretase subunit Aph-1	0.9108
725784	0.159415	0.86771	2077.93	1297	5685	3589	1424	6474	169	3333	820	72	6933	5783	571	719	5340	5791	6852	492	3591	5261	5345			1.2485
725866	0.159452	0.86771	2078.02	1298	6204	896	2208	2406	5565	1705	1814	3283	5075	3803	2839	1087	1947	1755	2336	508	1357	1138	1743	LOC725866	39S ribosomal protein L9, mitochondrial-like	1.2076
724822	0.159455	0.86771	2078.02	1299	2582	3576	2630	2207	3187	4590	2707	653	4696	2580	469	437	5366	1119	2582	4881	3444	1575	768	LOC724822	glucose-fructose oxidoreductase domain-containing protein 2-like	NA
550811	0.159622	0.86771	2078.4	1300	586	2458	6478	3837	4286	3145	4461	5060	2801	5690	4025	1443	1955	5821	301	121	5033	3062	169	Tim2	timeout	1.0318
409397	0.159654	0.86771	2078.46	1301	6124	821	2435	2942	2054	6553	2864	1947	6625	5329	1381	1823	4115	744	6075	3660	232	239	1201	Spase18-21	spase 18/21-subunit	0.8741
551976	0.159674	0.86771	2078.51	1302	774	4945	3391	2277.5	1296	1982	974	924	3785	2736	1928	502	1966	4348	4394	2912	4326	2303	1460	LOC551976	uncharacterized LOC551976	0.8553
551618	0.159761	0.86771	2078.7	1303	5014	2552	3030	2883	6421	2177	4353	6647	977	943	5144	4503	3833	3351	786	2330	2766	126	138	LOC551618	prostatic acid phosphatase-like	1.0463
724791	0.160254	0.869722	2079.8	1304	6665	3515	1509	746	1713	611	5114	5374	6554	6822	1132	2470	3885	3219	6573	140	1059	803	1188	Vkor	vitamin-K epoxide reductase	1.166
550816	0.160555	0.869812	2080.47	1305	106	6701	6708	2236	6616	3376	4311	6326	4505	83	962	642	4097	4314	117	1893	6203	6205	4913			0.8324
409678	0.16063	0.869812	2080.64	1306	142	7044.5	5387	3801	6819	6713	4259	1781	2603	190	1682	724	2545	1476	382	5352	721	6880	6809	LOC409678	uncharacterized LOC409678	NA
413001	0.160639	0.869812	2080.66	1307	2341	385	1702	5373	4574	6320	2059	1760	6434	2241	5460	2092	475	5768	879	1256	117	3536	6245	Esyt2	extended synaptotagmin-like protein 2	NA
726697	0.160902	0.870569	2081.24	1308	2339	2373	2279	4749	1708	1165	5431	6712	1451	2688	642	3205	1816	473	1127	2325	2635	2324	2318	LOC726697	uncharacterized LOC726697	1.144
726515	0.161075	0.870776	2081.63	1309	6368	1265	5264	4641	7026	4776	4760	6121	5654	305	484	6401	352	664	110	395	5973	4091	4395			1.0061
552044	0.161187	0.870776	2081.87	1310	4458	2095	1948	2865	1143	1854	3577	4797	564	4162	2015	27	2891	2516	4095	5770	5487	4459	1104	LOC552044	uncharacterized LOC552044	1.0507
727026	0.161708	0.872477	2083.04	1311	6806	4834	777	98	6752	6660	7055	6379	3730	6516	112	4942	3389	430	4690	42	6124	2901	3265	LOC727026	cytochrome c oxidase copper chaperone-like	1.0036
726617	0.161748	0.872477	2083.12	1312	6911	3245	2217	236	6774	6194	6908	6255	4877	5388	165	3062	4531	508	2456	312	2987	917	833	mRpL48	mitochondrial ribosomal protein L48	1.2136
726262	0.16191	0.872688	2083.49	1313	3923	111	5074	3420	4134	6165	7010	6728	5045	4703	1627	1005	1034	1382	1187	23	2259	6234	5890	LOC726262	adenylate cyclase type 8-like	NA
551126	0.16269	0.876225	2085.21	1314	5598	2237	1012	977	5320	2336	4804	5312	3813	5699	1215	303	702	355	3248	783	5790	5887	1707	LOC551126	uncharacterized LOC551126	1.466
413868	0.162996	0.877188	2085.89	1315	1767	2672	2737	1681.5	2947	1842	3888	3834	6177	1081	4504	5680	7019	2388	1325	1598	688	163	975	RpL10Ab	ribosomal protein L10Ab	0.8091
409346	0.163187	0.877188	2086.31	1316	546	814	2004	6221	6209	6966	186	2246	1628	673	6269	3384	880	5669	2162	5429	7044.5	1294	942	RabGAP2	Rab GTPase activating protein 2	0.9052
100577927	0.163277	0.877188	2086.5	1317	1244	1456	6744	5916	5468	1671	5991	3775	5297	629	201	4498	143	2326	2936	2903	1094	2902	2895	LOC100577927	polynucleotide 5'-hydroxyl-kinase NOL9-like	1.2846
408551	0.163465	0.877188	2086.92	1318	953	2807	6787	574	1356	4282	203	2882	2448	6146	519	448	1819	4287	6775	1558	6123	3276	5754	LOC408551	collagen alpha-1(IV) chain-like	1.344
551010	0.163489	0.877188	2086.97	1319	340	2174	3407	6470	7029	6044	6694	6555	1554	428	1983	1956	4052	3571	339	306	1564	7071	905	nAChRa6	nicotinic acetylcholine receptor alpha6 subunit	NA
726923	0.163716	0.877739	2087.47	1320	3330	1728	5000	1091	7027	1680	6868	6963	4151	6691	390	4960	4887	333	4681	169	1882	709	723	Pole3	DNA polymerase epsilon subunit 3	0.8393
100578311	0.164078	0.879016	2088.27	1321	5072	332	1766	3894	1242	1951	1246	245	6846	3934	5269	411	5891	4071	4237	2741	1141	2742	2736			0.9833
413060	0.16465	0.880739	2089.53	1322	1088	234	6950	3085	3405	335	6552	6918	112	3943	5566	2771	3751	3004	772	6619	3515.5	3980	778	LOC413060	Ets at 98B ortholog	0.9194
413794	0.164829	0.880739	2089.93	1323	6206	5027	1376	1958.5	5209	2782	2731	415	3865	3570	3623	580	6343	2356.5	954	376	3265	1081	1596	trsn	translin	1.0318
410597	0.16485	0.880739	2089.98	1324	6499	2731	1888	2421	1452	4379	1501	1078	5368	3556	944	620	1748	1942	5388	4752	3195	208	2246	Smyd5	SET and MYND domain-containing protein 5	0.9324
551153	0.165016	0.880739	2090.34	1325	6182	601	2908	580	5400	4101	2346	4544	3875	4640	976	3634	4680	1031	1917	162	3051	1621	1736	Rrp1	recombination repair protein 1	0.9978
412342	0.165022	0.880739	2090.35	1326	4090	2545	3739	692	887	3372	3585	4651	4585	1881	430	6594	1981	860	1012	2986	2549	1787	1576	LOC412342	cyclin-related protein FAM58A-like	0.8125
552375	0.165352	0.881066	2091.07	1327	2774	1663	5841	914	2146	1849	1551	758	485	986	4530	5725	3013	5809	1400	2215	622	4381	5798	LOC552375	niemann-Pick C1 protein-like	0.932
413739	0.165386	0.881066	2091.15	1328	326	1222	788	4307	5075	3908	1999	3473	1940	934	3494	1740	6140	3775.5	578	5615	1391	975	5843	LOC413739	synaptic vesicle glycoprotein 2B-like	0.9533
410784	0.165556	0.881066	2091.53	1329	6019	490	3589	2026	5949	3004	5724	6067	2828	2442	923	1453	6531	1497	1295	870	874	713	1450	LOC410784	putative GTP-binding protein 6-like	1.1392
725126	0.165581	0.881066	2091.58	1330	1824	12	5764	5792	3419	3406	5216	2339	2395	2004	904	1808	2626	3797	6125	6920	131	3848	7075	Dsx	doublesex	1.2185
408294	0.166132	0.883333	2092.78	1331	2733	266	793	3871	222	1116	4514	5591	3205	4452	5608	644	4740	5971	3116	6477	1043	1700	1704	LOC408294	protein FAM76A-like	0.816
100577702	0.1668	0.886022	2094.24	1332	5542	2528	1041	450	4648	3150	2442	3105	1667	6553	524	456	5339	413	4044	2622	4126	2621	2615	LOC100577702	39S ribosomal protein L11, mitochondrial-like	1.0631
552612	0.166929	0.886022	2094.52	1333	3165	2907	1675	332	377	2993	644	1946	2878	1546	1387	3032	4750	2626.5	3192	3675	3856	4377	3770	LOC552612	uncharacterized LOC552612	0.8521
726316	0.16711	0.886022	2094.91	1334	6481	4489	204	153	2885	1527	6802	670	5340	6151	644	6945	6317	2036	5572	468	5593	2820	893	LOC726316	cytochrome b-c1 complex subunit 6, mitochondrial-like	1.0401
726079	0.167295	0.886022	2095.31	1335	869	5201	112	6164	3955	6722	1909	171	5287	6390	6799	3515	4986	6105	1669	5627	1506	1349	100	nAChRb2	nicotinic acetylcholine receptor beta2 subunit	1.4699
410362	0.167379	0.886022	2095.5	1336	565	7059	5919	5861	6106	3029	3537	290	4174	1173	2352	461	1124	1752	4833	3562	2940	3897	235	LOC410362	MOXD1 homolog 2-like	0.9108
412432	0.167389	0.886022	2095.52	1337	2598	487	4367	2309	5674	1653	2793	6312	2512	2596	3913	788	2310	4191	2598	1564	554	700	1966	Atf6	activating transcription factor 6	1.1368
411699	0.167539	0.886151	2095.84	1338	6295	5563	4413	3435	649	244	1000	4624	1872	4830	4578	4781	643	4901	2081	1027	2580	924	1033	LOC411699	SID1 transmembrane family member 1-like	1.129
408826	0.167736	0.886151	2096.27	1339	1525	5362	6947	4886	28	6020	278	526	5263	1064	579	2282	4171	3281	1534	5435	6344	5974	5852	Dg	dystroglycan	0.9969
411937	0.167789	0.886151	2096.39	1340	4714	707	5106	4526	6345	5244	6655	6325	148	862	723	1577	571	983	1894	2252	2896	1966	5995	fbl	fumble	0.9003
724651	0.168679	0.889007	2098.31	1341	625	3322	5855	5954	1205	4266	5556	1686	2234	1153	3186	6222	2575	2875	5713	5324	6751	91	53	LOC724651	leucine-rich repeat and immunoglobulin-like domain containing-NOGO receptor-interacting protein 4-like	1.0188
408299	0.168712	0.889007	2098.38	1342	4912	6593	2843	6977	3604	4085	7014	21	54	4756	6932	537	759	5859	6634	6401	6897	1234	610	LOC408299	purine nucleoside phosphorylase-like	0.9555
724786	0.168856	0.889007	2098.7	1343	6764	148	4608	224	6449	5887	6510	5644	3043	6267	297	2711	860	1308	4989	578	872	4278	4889	LOC724786	zinc finger HIT domain-containing protein 3-like	1.0972
725938	0.168921	0.889007	2098.84	1344	3448	5294	5395	1422	1144	2449	58	1403	2601	1376	5837	4706	5602	5676	1481	2293	3564	1286	844	HDAC6	histone deacetylase 6	1.0394
552112	0.169065	0.889007	2099.15	1345	1108	699	4473	3414	3558	1472	3950	6652	1754	1987	2143	5693	4264	919	1919	817	1913	1173	1378	LOC552112	RNA-binding protein 28-like	1.1577
724768	0.169191	0.889007	2099.42	1346	5026	3119	1902	40	4105	3112	4626	6322	4712	650	1131	4146	563	1837.5	482	6315	3121	3518	5957	LOC724768	uncharacterized LOC724768	1.0467
725572	0.169263	0.889007	2099.58	1347	5217	631	2233	71	5999	3843	6927	4575	4897	5384	634	6506	4444	629	4591	265	1150	1996	4077	LOC725572	ribonuclease kappa-like	0.9406
410102	0.169396	0.889007	2099.86	1348	3827	2609	3675	623	1538	2329	1287	1529	4119	4131	373	4128	2374	215	2766	5673	2613	2947	5082	LOC410102	GATA zinc finger domain-containing protein 1-like	0.8861
552489	0.16946	0.889007	2100	1349	2952	5251	2255	4825	3752	6444	158	383	6555	181	6326	3323	1951	6061	716	1342	1780	1736	6131	LOC552489	SEC14-like protein 2-like	0.9527
410557	0.169668	0.88944	2100.45	1350	6132	3560	180	421	5442	2899	7008	6542	1527	6203	812	6722	6938	345	4271	452	3561	4162	314			1.3059
411696	0.169868	0.889716	2100.88	1351	4482	366	3066	3573	344	3201	2570	892	6015	4429	1100	711	5447	3553	2745	3875	1398	6418	765	LOC411696	GDP-mannose 4,6 dehydratase-like	0.8532
551358	0.170019	0.889716	2101.21	1352	6000	3039	4293	4202	5030	1449	6076	6517	2185	156	4150	195	4357	2033	989	838	3041	4034	568	LOC551358	dehydrodolichyl diphosphate synthase-like	0.9501
551579	0.170164	0.889716	2101.52	1353	707	3402	1789	3179	4978	1533	1535	1653	1382	3941	2028	1172	6502	2818	1464	2950	2087	361	6571	LOC551579	yurt-like protein	0.8855
100578327	0.170224	0.889716	2101.65	1354	5200	75	213	6745	6787	5804	6309	2849	392	339	5950	2902	3779	5193	6273	3716	234	3717	3713			NA
411739	0.1705	0.890502	2102.25	1355	1067	5024	5761	3055	3478	1491	2751	3456	504	1144	5308	417	4727	5387	5673	5835	2180	488	254	Stim	stromal interaction molecule	0.9026
408477	0.170978	0.89226	2103.29	1356	4992	3871	6542	367	199	1574	6650	5674	3573	6266	268	3804	6701	172	5078	520	2727	5718	2298	LOC408477	NADH dehydrogenase [ubiquinone] 1 beta subcomplex subunit 5, mitochondrial-like	0.9272
409300	0.171089	0.89226	2103.53	1357	4593	1337	1138	667	515	256	2938	5293	2881	6444	4793	1071	5955	5628	6916	5142	605	1657	1257	LOC409300	uncharacterized LOC409300	1.2189
551603	0.171369	0.892411	2104.14	1358	3492	3499	1176	1769	626	2079	3202	1744	1361	4516	376	2192	6570	105	5266	5867	1889	6889	5299	Rab11	Rab-protein 11	0.802
726297	0.171424	0.892411	2104.26	1359	6034	3193	3580	134	6192	6543	6972	2064	907	6677	154	7061	6968	477	5297	792	2005	1362	1019	LOC726297	uncharacterized LOC726297	1.2657
408387	0.171612	0.892411	2104.66	1360	2336	3476	2713	2334	4687	2115	2262	5507	2708	3660	1492	9	871	2258	4159	4353	4855	5699	1660	LOC408387	HIV Tat-specific factor 1 homolog	0.971
100576258	0.171622	0.892411	2104.69	1361	5357	1064	2140	177	3238	6505	1725	285	3597	2693	849	5033	1339	2137	6553	2684	4129	2684	2678	LOC100576258	uncharacterized LOC100576258	0.9755
409392	0.171836	0.892865	2105.14	1362	4461	4835	986	3145	761	2920	84	955	5217	2916	3114	3230	4676	5929	1471	2388	3713	4276	492	LOC409392	ATPase WRNIP1-like	0.967
409028	0.172188	0.894039	2105.9	1363	3079	2081	4906	4662	851	5241	3967	3910	4485	1716	2985	395	49	2052	2440	4791	465	4186	6639	YTHDC2	YTH domain containing 2	0.9528
551727	0.172537	0.895193	2106.65	1364	2484	439	3360	3261	2226	4259	3389	3934	5667	4397	2094	214	144	1112	2187	6658	757	6953	6798	LOC551727	UPF0485 protein C1orf144 homolog	0.9249
412690	0.172847	0.896143	2107.31	1365	2679	4747	547	1104	96	150	6251	5303	5318	1982	1723	6902	6293	1275	1259	5281	2271	4323	5881	Zdhhc6	probable palmitoyltransferase Zdhhc6	0.9782
409558	0.17301	0.896335	2107.66	1366	2608	3100	836	2597	3741	1907	4724	3269	403	3214	1180	262	4124	256	2693	5636	2493	6827	6723	Pabp2	polyadenylate-binding protein 2	0.8498
727496	0.173301	0.896666	2108.29	1367	6684	2594	2664	3014	2686	2331	1366	248	6592	4184	1608.5	1935	2355	1827	380	3509	4164	2128	1108	LOC727496	proton-coupled folate transporter-like	1.1854
100576413	0.173423	0.896666	2108.54	1368	3835	398	4991	720	210	2985	1237	3366	5803	5271	1926	2737	5626	3598	1227	2586	1449	2584	2578	LOC100576413	zinc finger protein 106-like	1.5905
408775	0.173454	0.896666	2108.61	1369	949	5352	6742	3180	925	58	506	5661	2012	2135	2076	6195	5823	958	1630	2947	5164	2206	5074	LOC408775	heterogeneous nuclear ribonucleoprotein Q-like	0.9029
408379	0.173619	0.896811	2108.96	1370	6805	1033	178	6888	308	2952	7049	417	647	6119	6197	6597	1710	4842.5	404	3387	1176	6895	4194	TpnCIIIa	troponin C type IIIa	0.87
727232	0.173983	0.896811	2109.75	1371	1087	1262	7026	2051	549	965	2677	5946	984	4225	5341	14	6378	4050	2249	6493	3924	3221	5856	LOC727232	uncharacterized LOC727232	0.9331
408420	0.174064	0.896811	2109.93	1372	6663	1428	6876	2718	78	988	3712	3531	31	5717	6558	3838	1305	6333	6954	6021	3796	1518	907	LOC408420	RING finger protein nhl-1-like	1.1093
552123	0.174156	0.896811	2110.12	1373	2244	2180	1003	1778	2082	728	6599	6863	2104	2953	2770	5974	6346	488	3071	1172	585	1612	2243	LOC552123	DDRGK domain-containing protein 1-like	1.0797
409290	0.174268	0.896811	2110.36	1374	5739	727	661	452	2379	251	6931	6679	4157	5995	2119	5253	6965	1270	4204	2743	1019	458	3197	RpL14	ribosomal protein L14	0.8714
410414	0.174273	0.896811	2110.37	1375	2158	443	6260	4683	1134	1288	2050	994	3253	5347	4789	487	183	5169	5276	5544	555	5457	5131	LOC410414	116 kDa U5 small nuclear ribonucleoprotein component-like	0.7991
408791	0.174397	0.896811	2110.64	1376	1126	2576	4999	4402	4927	4810	3007	3212	1342	820	3498	480	747	5049	1466	2228	2579	649	2620	Plc	phospholipase C	0.8856
725278	0.174496	0.896811	2110.84	1377	477	4337	5467	4651	1394	3190	4011	3204	387	1160	4366	2358	2875	5658	2871	1281	994	809	2186			NA
725594	0.174939	0.897802	2111.79	1378	5778	596	1483	5758	1650	1102	1621	4445	147	3755	6619	2455	4618	6688	2338	5035	43	5509	4951	LOC725594	uncharacterized LOC725594	0.9566
408587	0.174943	0.897802	2111.8	1379	632	876	6165	2306	3774	3779	6679	6271	3398	6722	36	4901	1235	25	5637	6421	2363	5419	5435	Hdc	histidine decarboxylase	0.9149
408450	0.175412	0.899548	2112.78	1380	1172	5317	5491	5762	6175	546	649	5577	201	3356	6681	2030	3170	6561	2614	4276	6206	1377	34	GluCl	glutamate-gated chloride channel	0.8552
726045	0.175537	0.899548	2113.05	1381	1859	2674	7013	1337	1210	380	1290	392	1556	6364	3907	139	6596	5620	6215	921	3012	6188	6466	LOC726045	protein KIAA0317-like	NA
726363	0.175741	0.899659	2113.48	1382	6737	3684	3194	4750	5968	798	6639	6727	1947	1622	4148	108	1763	2604	539	419	2327	2101	2605	LOC726363	diphthamide biosynthesis protein 2-like	1.1467
410462	0.17585	0.899659	2113.71	1383	441	6182	5875	3453	1689	6909	305	5456	143	895	3453	6371	3236	3453	979	5008	6480	5609	249	LOC410462	uncharacterized LOC410462	1.0718
410965	0.176165	0.899659	2114.38	1384	4110	1639	2163	1897	1593	3317	474	1625	6380	2185	1209	5705	3015	2673.5	3349	1142	728	946	6568	LOC410965	UPF0420 protein C16orf58 homolog	0.914
409474	0.176165	0.899659	2114.39	1385	1996	2105	4079	4663	1651	2958	32	370	1706	2150	4842	1645	6581	4637	2694	1200	5038	4637	4848	LanB2	laminin B2	NA
411233	0.176245	0.899659	2114.56	1386	4325	329	1403	2656	4893	5438	458	6316	1194	2815	3049	2661	5384	1919	4416	1530	491	1207	3281	LOC411233	u3 small nucleolar ribonucleoprotein protein MPP10-like	1.1821
411069	0.17652	0.899659	2115.14	1387	1884	4954	1307	3708	1868	2540	2885	4338	1986	2076	2043	1704	118	1206	3606	5653	5212	1877	1388	PSR	phosphatidylserine receptor	0.8145
726683	0.176534	0.899659	2115.17	1388	557	5820	6471	3432	255	1765	2199	5476	5274	1031	3814	1410	227	1668	2055	6027	5036	1454	3877	Myo7	myosin 7	0.8492
413014	0.176576	0.899659	2115.26	1389	5922	2610	304	81	2541	4431	6917	5235	3234	6680	346	5868	6268	428	6237	433	1705	3435	5264	Ndufa5	NADH dehydrogenase (ubiquinone) 1 alpha subcomplex, 5, 13kDa	1.3514
725571	0.176801	0.900151	2115.74	1390	4809	5389	4292	6870	51	1876	103	14	6740	2438	6945	3266	6094	6964	6228	2569	5318	2674	4024	Sec61alpha	Sec61alpha protein	0.8168
552527	0.177037	0.900151	2116.23	1391	2213	1129	3536	1715	2269	1245	435	2614	1315	1411	1577	2862	1139	2762	4266	4783	1900	4798	6430	LOC552527	cell division cycle 5-like protein-like	0.856
412046	0.177054	0.900151	2116.27	1392	780	5838	6414	3051	491	963	228	731	1165	702	5279	6480	2276	5419	1033	4918	5739	4622	4698	osa	trithorax group protein osa	0.8871
726353	0.177289	0.900699	2116.77	1393	1206	61	1132	6592	5159	2041	2528	1368	4143	6916	4846	6121	7069	4524	3393	6474	54	3038	787	nompA	no mechanoreceptor potential A	1.109
726874	0.17769	0.90209	2117.61	1394	5302	4582	4308	4926	3662	459	5436	4735	3058	398	6234	290	3432	5425	847	1036	5174	256	1462	JhI-1	ribonuclease Z, mitochondrial	NA
410951	0.177869	0.902103	2117.98	1395	263	1469	6358	2877	4523	5454	5157	6745	123	456	939	1474	4758	1462	565	5134	5410	5056	5996	LOC410951	RNA binding protein fox-1 homolog 2-like	NA
409865	0.177988	0.902103	2118.24	1396	1225	2484	6871	3469	878	230	88	766	5137	920	5606	2512	4328	5928	2704	6983	5228	1600	5864	rdgB	retinal degeneration B	0.9076
724744	0.178075	0.902103	2118.42	1397	6417	4836	237	132	4151	5896	6957	1678	2653	5862	356	2215	4372	943	5874	572	3119	5595	1902	mRpS14	mitochondrial ribosomal protein S14	1.072
409193	0.178363	0.902558	2119.03	1398	1373	1897	5883	5946	1652	210	1122	2817	1050	984	6076	6430	2892	6247	2481	6855	942	1227	1098	MAST2	microtubule associated serine/threonine kinase 2	0.97
412630	0.178989	0.902558	2120.34	1399	146	304	5108	6226	5900	3553	4199	3988	1678	6757	5854	2316	933	4731	6851	224	197	2461	6361	SCR-B5	scavenger receptor class B, type 5	1.1491
551080	0.179178	0.902558	2120.74	1400	5130	4068	4675	987	4960	1710	6271	4348	4879	4844	1234	4788	3065	2619	6728	1258	1227	55	112	LOC551080	uncharacterized LOC551080	1.0213
552312	0.179192	0.902558	2120.77	1401	6456	2350	4000	1247	798	3467	1010	819	3443	2365	1109	1668	3535	4894	2768	1953	1112	5487	1073	LOC552312	RINT1-like protein	0.9743
100187709	0.179223	0.902558	2120.84	1402	5557	607	3660	680	4536	1086	695	2243	6870	3692	1769.5	2789	4722	2167	2395	2495	522	2494	2488	Nrk1	nicotinamide riboside kinase	1.0766
551771	0.179246	0.902558	2120.88	1403	5805	3964	616	1540	1181	1624	56	517	6337	6131	2333	5959	3909	2262	5048	1718	5427	2034	2885	Metap2	methionine aminopeptidase 2	0.8911
551782	0.179481	0.902558	2121.37	1404	2989	6604	3550	576	6773	5822	788	2453	539	2987	2375	413	1079	3311	2988	2773	6241	5083	352	LOC551782	bestrophin-3-like	1.0809
408370	0.179529	0.902558	2121.47	1405	4467	4421	706	857	2060	1820	3902	1591	2380	5012	952	2136	3505	267	4935	1609	1726	6272	2962	LOC408370	TM2 domain-containing protein CG11103 ortholog	0.9207
413810	0.179631	0.902558	2121.69	1406	4609	3019	3052	6598	5397	2317	1008	232	6391	854	5931	1892	4007	6372	1106	379	3021	1606	618	LOC413810	folylpolyglutamate synthase, mitochondrial-like	0.8553
726086	0.179796	0.902558	2122.03	1407	4934	3154	377	481	5334	2939	5116	5910	817	6181	960	4144	5314	361	4809	745	1910	831	5511	LOC726086	uncharacterized LOC726086	1.1557
408574	0.179906	0.902558	2122.26	1408	2575	1859	965	1231	750	2144	822	1724	1168	2323	5295	990	5789	5053	1710	5145	2283	3776	3959	LOC408574	uncharacterized LOC408574	1.0038
726720	0.179995	0.902558	2122.45	1409	2695	4731	1907	3130	4232	2519	2027	1422	3662	2888	513	2429	1982	367	2296	2869	4574	3039	790	Snrnp27	U4/U6.U5 small nuclear ribonucleoprotein 27 kDa protein	0.8171
412843	0.180073	0.902558	2122.62	1410	7047	6470	6152	6421	869	277	4854	663	296	6966	3799	1869	1297	6254	157	1502	4560	5969	1527	Pepck	phosphoenolpyruvate carboxykinase	0.9719
100578243	0.180093	0.902558	2122.66	1411	6503	1627	168	2961	2554	4851	5973	3693	5350	4951	1067	5507	70	2716	2655	3032	519	3026	3019	LOC100578243	proteasome subunit alpha type-6-like	NA
552072	0.180214	0.902558	2122.91	1412	2840	81	425	2876	5808	3797	6942	6940	2031	3668	2651	3256	3336	2865	3091	1683	247	1622	4255	LOC552072	3'-5' exoribonuclease CSL4 homolog	0.8736
411380	0.180221	0.902558	2122.93	1413	2846	3124	2657	280	487	1241	5468	2886	5816	2844	724	5667	7043	1238	2845	1663	1169	1595	4945	RpL30	ribosomal protein L30	0.8211
726896	0.180509	0.902558	2123.52	1414	1290	721	6384	5962	1092	6588	6428	6184	2081	1986	1115	2603	38	489	4171	6963	2184	3245	3525	LOC726896	uncharacterized LOC726896	0.9398
100576161	0.180756	0.902558	2124.04	1415	1344	3190	4860	273	5083	381	2706	2033	1854	6982	2222	6285	6994	2108	1261	2776	378	2777	2771			NA
552469	0.180906	0.902558	2124.35	1416	1380	2669	5421	3685	7048	6219	6596	1232	2670	1039	1610	734	2041	2079	575	910	2578	1899	1766	LOC552469	cyclin-dependent kinase 20-like	0.9406
726289	0.180943	0.902558	2124.42	1417	917	6966	5817	5888	1347	867	7022	3636	39	451	3669	6348	5020	1671	3189	6940	751	4263	1039			0.8716
408818	0.180946	0.902558	2124.43	1418	2201	586	36	6739	5163	505	1495	380	6842	5953	6978	6813	1604	7038	6783	1757	443	4996	6176	LOC408818	hexokinase	0.9021
552273	0.181125	0.902558	2124.8	1419	2035	2219	1519	3350	568	3639	1213	1032	3430	3029	3048	7037	1071	3580	1527	1904	1747	5904	1087	LOC552273	ribose-phosphate diphosphokinase	0.7978
725678	0.181248	0.902558	2125.06	1420	6302	3307	1171	338	4883	1081	6574	5007	1021	6329	290	2423	5505	141	2939	931	3309	5717	6348	Arpc3A	actin-related protein Arp2/3 complex subunit Arpc3A	0.8238
411882	0.181265	0.902558	2125.09	1421	4257	4868	317	3612	2746	4570	972	2728	6359	2545	2935	3427	521	3688	3082	1453	1264	1973	602	LOC411882	tetratricopeptide repeat protein 35-B-like	0.8822
409189	0.18146	0.902558	2125.5	1422	4674	2257	1048	1746	3768	6333	1912	214	5095	4912	565	2330	6548	394	5720	1930	2284	2302	1792	LOC409189	growth hormone-inducible transmembrane protein-like	1.1096
551832	0.181498	0.902558	2125.57	1423	5153	643	2839	2459	4097	1733	4324	4627	2640	5165	1563.5	1667	790	779	4374	2765	997	1436	1340	LOC551832	zinc finger matrin-type protein 2-like	0.8074
100577371	0.181681	0.902558	2125.96	1424	4543	115	5519	6877	7041	6743	4399	3357	914	103	358	5523	2706	4540	165	3717	6211	3718	3716	Or98	odorant receptor 98	NA
726330	0.181736	0.902558	2126.07	1425	1057	3062	4957	3981	1062	1146	2551	585	5728	777	3224	1472	5627	2116	1670	4283	266	4682	6445			0.8744
551593	0.182039	0.90343	2126.71	1426	2377	1684	2787	2926	6929	4459	4586	6433	487	2658	4290	4414	2597	3721	2106	844	293	85	5399	Sply	sphingosine-1-phosphate lyase	0.984
410517	0.182273	0.903958	2127.19	1427	1627	5222	6926	6508	304	4	488	2159	2807	6139	5162	3969	5595	6282	6580	821	1865	4799	5747	LOC410517	dentin matrix protein 4-like	NA
551623	0.182536	0.904046	2127.74	1428	261	5663	6864	3965	1368	6830	3941	3182	709	497	1566	6230	3586	2962	447	2070	6103	3706	472	LOC551623	nucleolysin TIA-1 isoform p40-like	0.8583
410602	0.182662	0.904046	2128.01	1429	6171	3532	1567	2478	2848	707	1359	1069	1350	2672	1358	1553	1536	805	3951	2707	3101	3887	5676	LOC410602	probable E3 ubiquitin-protein ligase HERC4-like	1.0782
726658	0.182674	0.904046	2128.03	1430	1750	2779	3876	950	3042	4824	2264	4607	6342	130	2318	4944	3105	1088	459	2690	2781	1026	5530	LOC726658	uncharacterized LOC726658	1.0749
552379	0.182983	0.904939	2128.67	1431	1889	1677	3925	3460	1876	4849	395	724	4509	674	4990	1037	3373	5789	4744	4154	651	5507	706	RabGAP8	Rab GTPase activating protein 8	0.9287
412422	0.183343	0.905818	2129.42	1432	703	3983	5710	2513	4139	719	1854	1226	2516	304	5110	4694	1225	5984	1114	6163	2319	746	3975	MED1	mediator of RNA polymerase II transcription subunit 1	0.9604
726537	0.183506	0.905818	2129.75	1433	1949	1688	4105	5118	3549	5939	1610	5483	2484	1196	3923	657	2970	2993	1855	2365	558	2219	364	LOC726537	probable ATP-dependent RNA helicase DDX27-like	1.0114
551494	0.183544	0.905818	2129.84	1434	1822	1345	2990	5290	1691	1688	662	6891	218	3786	5647	2305	5897	3896	1316	2196	2636	1351	1351	Ric-3	receptor associated protein RIC-3	NA
409047	0.183674	0.905825	2130.1	1435	4879	810	1320	1807	4859	4003	5234	5480	3168	5554	1596	1455	2526	1449	2483	100	1401	2934	2163	RabGAP5	Rab GTPase activating protein 5	0.8713
550687	0.183806	0.905845	2130.38	1436	6412	4011	4301	6947	70	142	520	4146	4945	1373	6927	5266	2967	6991	830	5837	457	4855	1914	Aldh	aldehyde dehydrogenase	0.9493
724264	0.184223	0.907271	2131.24	1437	6225	3098	412	110	3389	1191	5898	1045	2309	6122	531	6032	5544	1224	4093	970	3100	4510	4730	LOC724264	NADH dehydrogenase [ubiquinone] 1 alpha subcomplex subunit 7-like	1.3118
551557	0.184519	0.908097	2131.85	1438	6232	705	1434	1981	3788	3685	3232	3908	5646	4001	1834	5167	4076	1969	3837	999	274	1045	425	asrij	OCIA domain-containing protein 1	2.0126
410197	0.185029	0.909796	2132.91	1439	201	7038	1909	3195	1305	788	2356	4000	2360	363	2666	1944	2609	4635	680	6766	4504	4472	4279	Cry2	cryptochrome 2	0.8375
408859	0.185122	0.909796	2133.1	1440	3036	1021	1884	3802	1021	344	5309	3972	4919	6842	6271	4117	2540	5228	6892	54	448	2455	2296	LOC408859	pyrroline-5-carboxylate reductase 2-like	0.8914
413607	0.18562	0.910124	2134.13	1441	5836	1797	2618	3118	5233	6226	1217	5914	4139	3424	4211	17	2112	3272	2148	3164	1114	2359	716	Golgin84	golgin-84	1.0181
725700	0.185655	0.910124	2134.2	1442	6231	3822	2403	671	4409	2558	4395	1411	5546	6017	566	3260	2073	259	4583	1496	1550	1623	1176	LOC725700	vacuolar protein sorting-associated protein 29-like	0.8095
551150	0.185983	0.910124	2134.88	1443	3323	2074	2617	1550	1453	3887	83	2097	1909	2512	2149	2518	3469	4008	1982	5455	1180	6195	2312	LOC551150	uncharacterized LOC551150	1.0885
412160	0.186064	0.910124	2135.05	1444	5161	1678	2922	308	5858	4635	3870	1135	6339	3102	284	5409	3992	438	2526	2536	1219	1766	2680	LOC412160	programmed cell death protein 10-like	0.8356
411924	0.18614	0.910124	2135.2	1445	4797	3475	702	503	4955	3632	5902	5445	755	2205	696	5805	3057	469	898	1078	3931	3482	4177	mRpS25	mitochondrial ribosomal protein S25	1.1045
551119	0.186293	0.910124	2135.52	1446	6348	2148	1666	3383	4480	944	3361	577	6130	677	5496	5120	3417	3104	642	580	2619	1422	1683	LOC551119	proline synthetase co-transcribed bacterial homolog protein	1.0541
724925	0.186541	0.910124	2136.03	1447	1263	5723	4467	4389	6461	2913	5723	6770	863	244	2255	1031	1583	3099	783	3614	6220	1000	419	LOC724925	lamin-B receptor-like	1.2339
552770	0.186649	0.910124	2136.25	1448	6912	1899	2749	1862	6956	6227	6311	6140	6783	2463	2254	896	739	1242	2373	127	2107	536	1543	LOC552770	uncharacterized LOC552770	1.2713
410119	0.186752	0.910124	2136.47	1449	1921	5151	1931	79	4544	4557	2581	3242	1044	2423	200	4491	3371	4697	3282	6945	2196	1721	2267	LOC410119	mitogen-activated protein kinase kinase kinase 13-like	NA
724357	0.186775	0.910124	2136.51	1450	561	2802	1751	4642	1560	2327	429	1074	5000	321	3074	5188	2667	4853	1696	4612	2080	4784	3336	LOC724357	uncharacterized LOC724357	1.0519
725696	0.186861	0.910124	2136.69	1451	3096	1805	1844	3473	5034	3857	6254	6183	194	1719	4418	3353	2963	1728	5230	4626	307	281	1298	Rtf1	RNA polymerase-associated protein Rtf1	0.8627
100577061	0.186861	0.910124	2136.69	1452	254	6544	6829	1032	1372	3300	6297	4851	2478	246	1572.5	5830	6547	2061	220	3089	2337	3084	3077	LOC100577061	uncharacterized LOC100577061	NA
552382	0.187014	0.910124	2137.01	1453	3701	1245	4471	3011	1877	1776	1748	2143	2759	1903	4494	2188	851	2940	2489	1211	2802	1013	2157	alpha-Man-II	alpha mannosidase II	0.8963
409913	0.187063	0.910124	2137.11	1454	5735	4522	205	146	1041	2274	2652	1303	5491	6187	1362	2239	4960	3180	3825	627	2152	5207	6628	LOC409913	COMM domain-containing protein 4-like	0.945
409681	0.187117	0.910124	2137.22	1455	952	4925	876	670	5119	4686	5475	5398	5083	3051	792	3103	2098	221	1354	1468	3783	1583	4508	LOC409681	RWD domain-containing protein 1-like	0.9501
551718	0.187277	0.910147	2137.55	1456	5560	2771	786	1599	753	1520	2681	1200	4993	4854	4359	287	6475	986	5136	3729	2773	788	3212	LOC551718	ubiquitin-like protein 4A-like	0.8861
552415	0.187387	0.910147	2137.78	1457	4715	2725	732	543	4214	4333	3164	1994	5232	5198	563	5708	1886	862	2769	786	2728	741	5055	CUTA	cutA divalent cation tolerance homolog	0.9322
100302584	0.187679	0.910147	2138.37	1458	2018	1625	819	3235	4450	1261	5853	6743	1249	3705	349	3524	6764	87	2894	2850	4341	2849	2843			1.2805
726175	0.187923	0.910147	2138.87	1459	6792	4045	949	1162	38	952	1156	536	6819	6289	2718	7026	6692	2261	3879	2510	1687	2699	5032			NA
411212	0.188332	0.910147	2139.71	1460	271	6748	6839	3578	3767	5038	2824	6025	2916	275	1582	902	999	1819	471	6167	4727	6457	710	LOC411212	discoidin domain-containing receptor 2-like	0.8444
100576266	0.18836	0.910147	2139.77	1461	892	2315	2812	889	2407	6375	4382	4599	1127	824	586	3106	5728	1130	5019	2484	1413	2483	2477	LOC100576266	uncharacterized LOC100576266	0.8402
413255	0.188505	0.910147	2140.06	1462	5752	803	1293	1639	6655	5963	5242	6171	1496	2508	716	3220	1423	1023	2409	1209	610	2914	2316	LOC413255	ubiquinone biosynthesis methyltransferase COQ5, mitochondrial-like	0.9507
408980	0.188562	0.910147	2140.18	1463	6451	1294	505	4066	3328	1521	3089	2922	3582	2449	2148	2380	6166	1553	2764	2432	1038	624	1297	AlkB	alkylated DNA repair protein alkB	1.0537
551770	0.188849	0.910147	2140.77	1464	2354	434	271	3280	2516	6412	2325	1756	2258	4692	3519	6619	442	4184	4518	3047	1074	1094	4324	LOC551770	cytosolic purine 5'-nucleotidase-like	0.8605
413579	0.188876	0.910147	2140.83	1465	3114	1119	2074	6565	2782	6240	977	1867	6651	2789	6629	4317	5	5130	4697	2142	2660	2893	1206	LOC413579	endoplasmic reticulum mannosyl-oligosaccharide 1,2-alpha-mannosidase-like	0.873
409609	0.188903	0.910147	2140.88	1466	4484	5257	1279	1969	5090	1358	5299	6095	263	2678	2454	114	6888	582	3526	1806	6099	1668	2818	Pros54	proteasome 54kD subunit	0.8782
406086	0.18906	0.910147	2141.2	1467	2200	524	2471	5043	1618	3686	1452	1263	270	1447	4721	4346	2407	4869	1181	5670	810	4670	5126	Dl	dorsal	0.9809
410970	0.189091	0.910147	2141.27	1468	2627	6153	3568	2020	2890	2862	5462	1985	1528	962	2414	726	4366	1511	4878	6106	5341	155	438	RabGAP6	Rab GTPase activating protein 6	0.8554
411545	0.189128	0.910147	2141.34	1469	1177	5218	3158	453	2210	5155	1846	4297	1197	1752	1499	2385	1237	2251.5	1743	6803	5308	2273	809	MED25	mediator of RNA polymerase II transcription subunit 25	0.9288
552061	0.189175	0.910147	2141.44	1470	2067	5281	6053	2074	3366	376	4743	6666	578	1094	4450	192	4872	1677	1364	1524	2951	5626	2299	LOC552061	uncharacterized LOC552061	1.0518
725620	0.18918	0.910147	2141.45	1471	6791	3419	1422	362	6600	6374	7059	6825	3952	2770	172	6754	3804	362	723	843	3421	1682	1291			1.0329
413489	0.189324	0.910221	2141.73	1472	6769	1658	2475	1300	4325	2100	3856	1389	3820	1417	2372	1055	2855	4023	1144	1208	916	1912	2911	DNaseII	deoxyribonuclease II	1.0657
551696	0.189474	0.910323	2142.04	1473	6903	2846	1850	2438	6037	2149	5934	1174	1777	200	3197	6599	6495	3607	224	380	650	5194	4776	LOC551696	thioredoxin domain-containing protein 9-like	0.9793
724833	0.189747	0.910752	2142.6	1474	1815	3048	2278	1146	4024	232	160	1811	5898	5317	2022	1385	3406	2904	1565	6099	4953	3621	3340			NA
725835	0.189962	0.910752	2143.03	1475	4019	4328	1515	4294	6149	2908	5787	6799	2214	696	3633	1088	4167	1764	387	920	2617	205	2861	LOC725835	DNA polymerase epsilon subunit 4-like	0.9836
552460	0.190021	0.910752	2143.16	1476	6126	1754	85	934	3649	3275	3186	1363	5868	5975	658.5	3438	4084	636	6051	4906	2539	6781	418	LOC552460	transmembrane protein 18-like	0.9075
412084	0.190078	0.910752	2143.27	1477	5856	5726	4847	1888	1567	1226	980	1106	4392	1686	4909	1862	3745	5402	756	1861	2705	1145	512	LOC412084	leucine-rich repeat-containing protein 40-like	1.0776
551365	0.190609	0.911909	2144.35	1478	3009	5999	5315	1120	858	2226	6379	6436	4093	1060	833	2967	4402	625	913	835	3242	455	7050	LOC551365	lymphokine-activated killer T-cell-originated protein kinase-like	1.0331
413845	0.190645	0.911909	2144.42	1479	1901	765	1118	1084	1656	688	5281	4269	6189	3187	3122	3800	6974	2283	3383	1435	434	1499	3702	LOC413845	mitochondrial import receptor subunit TOM20 homolog	0.9343
551559	0.190714	0.911909	2144.56	1480	4932	6596	1598	283	1734	4110	3460	341	3940	2819	1783	760	6854	1493	2339	1475	5519	2316	2350	SsRbeta	signal sequence receptor beta	0.8892
410480	0.190835	0.911909	2144.81	1481	512	1531	4853	6628	2325	612	1920	3195	1314	2904	3719	1967	1524	4231	3051	4697	1051	2103	1577	LOC410480	uncharacterized LOC410480	0.9459
724125	0.190977	0.911972	2145.1	1482	5479	2130	2420	1339	4617	1372	5031	3345	2680	2370	307	3727	3781	1298	2292	617	4155	1198	1960	mRpS7	mitochondrial ribosomal protein S7	1.3234
413166	0.191716	0.912884	2146.59	1483	1262	4820	1268	4420	6333	5026	5763	6115	1083	832	3830	4813	2854	2768	774	5971	5244	174	95	LOC413166	uncharacterized LOC413166	0.9925
408573	0.19173	0.912884	2146.62	1484	3063	2430	1755	656	836	4422	2883	699	6255	1574	1523	5084	5801	764	3628	6246	617	6486	1028	eIF6	eukaryotic translation initiation factor 6	0.9019
552579	0.191762	0.912884	2146.68	1485	6595	1734	489	530	4796	4001	3042	1610	6540	6421	2002	4907	3175	1710	4849	166	856	1615	2898			0.87
413430	0.191782	0.912884	2146.72	1486	5846	6190	1205	5479	317	3981	66	45	6603	5172	3749	5045	1133	3889	6461	5466	1627	5036	2729	Akt1	RAC serine/threonine-protein kinase	0.8574
551411	0.191917	0.912884	2146.99	1487	5864	3156	560	405	2219	4613	4960	1055	5143	6066	1233	6866	5210	1702	4582	93	3158	876	3250	LOC551411	proteasome maturation protein-like	0.9551
408727	0.191942	0.912884	2147.04	1488	6956	4637	355	6702	3904	3916	3509	203	4092	1292	6272	3	2392	5827	6847	4259	6465	1991	4640	LOC408727	SET and MYND domain-containing protein 4-like	1.1158
411997	0.192214	0.913566	2147.6	1489	4793	5737	2067	381	1739	2293	941	2331	1696	4601	368	5293	6098	442	3522	4777	3747	1837	2257	LOC411997	ATP-binding cassette sub-family G member 4-like	1.1725
413529	0.192596	0.91393	2148.37	1490	5275	5769	2079	1720	4025	655	6329	6867	1733	1010	666	1048	2114	476	1700	2609	4428	2608	2601	LOC413529	something about silencing protein 10-like	1.2002
725382	0.192677	0.91393	2148.53	1491	7070	322	553	6796	6579	736	7006	47	6970	7050	5905	7051	2721	6325	7029	73	4756	4579	381	CSP1	chemosensory protein 1	1.2416
409172	0.192678	0.91393	2148.53	1492	636	2123	139	6064	5540	161	2638	2182	3415	4221	6917	2494	243	6851	6592	6236	600	5149	6657	LOC409172	xaa-Pro aminopeptidase 1-like	0.9936
552280	0.19284	0.914084	2148.86	1493	2725	2449	3297	905	5698	870	6107	6865	541	2723	1479	1932	3754	1171	2724	495	3443	3289	1754	LOC552280	protein SDA1 homolog	NA
413683	0.192986	0.914162	2149.15	1494	1553	2801	5840	133	5842	5023	883	2421	2034	1437	1154	1761	3395	5801	3759	5348	2803	2457	599	LOC413683	arf-GAP with SH3 domain, ANK repeat and PH domain-containing protein 2-like	0.8514
409666	0.193123	0.914203	2149.43	1495	4827	2588	1997	6786	260	1501	2006	25	2755	2170	6440	3538	2493	6544	2744	2619	1182	4696	7018	LOC409666	ABC transporter G family member 20-like	0.9617
551917	0.193303	0.914444	2149.79	1496	5495	382	4749	4146	474	1262	5833	5668	3818	6519	3737	4115	2767	3609.5	454	152	2203	619	7033	LOC551917	succinate dehydrogenase [ubiquinone] iron-sulfur subunit, mitochondrial-like	NA
412059	0.194121	0.91697	2151.44	1497	579	7008	4547	4067	2876	6611	1841	4765	1744	327	2269	2068	1102	1830	1126	5705	6752	470	1524	LOC412059	f-box only protein 11-like	0.8402
408382	0.194496	0.91697	2152.19	1498	6971	43	4762	5073	6577	3849	4335	6423	860	769	2208	713	3081	4865	6922	367	446	6788	3448	LOC408382	clusterin-associated protein 1-like	0.9722
408759	0.194558	0.91697	2152.32	1499	664	6093	6001	2889	1712	694	4880	2689	691	821	2289	196	2509	2434	2184	6234	4343	5977	3520	LOC408759	protein FAM102B-like	1.0376
725848	0.19458	0.91697	2152.37	1500	1032	5945	402	5064	4586	1457	772	84	6676	5945	6060	6639	1904	5617	695	547	6640	6552	1384	LOC725848	uncharacterized LOC725848	0.8808
413670	0.194647	0.91697	2152.5	1501	333	5137	1991	4870	1574	1847	2360	479	2600	1025	6522	1192	5894	6187	76	4454	4626	6891	4766	LOC413670	f-box/LRR-repeat protein 2-like	0.8605
725326	0.194708	0.91697	2152.62	1502	5786	4108	4701	1787	5494	4719	4813	5454	1009	1158	1802	2923	2981	1767	367	1479	4055	351	623	LOC725326	tRNA pseudouridine synthase-like 1-like	1.2909
551992	0.194777	0.91697	2152.76	1503	2502	739	2694	1513	2624	5586	1392	3071	5945	4187	844	3876	1159	147	5789	2326	3520	1772	3858	Fib	rRNA 2'-O-methyltransferase fibrillarin	0.8322
412175	0.194906	0.91697	2153.02	1504	987	3517	5661	3953	5102	4808	3040	2031	2401	764	1539	557	1166	1533.5	875	5945	4210	5994	490	POSH	plenty of SH3s	0.9859
100578700	0.195078	0.91697	2153.36	1505	1594	1045	3845	2369	2733	1212	3091	4570	1466	6588	956	2584	233	3723	1352	2514	6783	2513	2507	LOC100578700	adenylate cyclase type 10-like	NA
411931	0.195194	0.91697	2153.59	1506	1962	2412	4412	6094	3545	3071	490	3710	4559	935	4866	3534	785	4857	1085	1864	4160	718	503	LOC411931	uncharacterized LOC411931	1.622
724458	0.195263	0.91697	2153.73	1507	126	993	6847	4759	392	2994	3491	2350	3372	976	4036	5578	2279	2785.5	999	2855	1140	5145	6932	LOC724458	uncharacterized LOC724458	0.9848
724517	0.19558	0.917755	2154.36	1508	391	6364	5701	2154.5	5168	3741	3280	4020	1615	242	503	6628	654	1967	616	4824	3655	3724	4076	larp	La related protein	1.0758
552716	0.195689	0.917755	2154.58	1509	6008	4895	3151	4738	3776	5707	455	1293	5844	1507	4830	285	3051	4890	3350	982	2712	1501	160	LOC552716	metallophosphoesterase 1 homolog	0.9222
411830	0.196047	0.918517	2155.29	1510	4308	722	3466	6949	4388	6224	602	199	2109	407	6987	3092	795	6925	6126	6513	4807	376	1203	Acph-1	venom acid phosphatase	1.1734
408280	0.196111	0.918517	2155.42	1511	1760	5176	6621	6686	170	5351	5328	6826	88	5340	7068	6829	54	7036	639	6849	2469	2826	619	LOC408280	uncharacterized LOC408280	1.2647
725930	0.196257	0.918551	2155.71	1512	5119	673	3098	3657	1253	6130	2857	2863	2859	4175	4595	964	3202	4361	254	2265	4283	1203	406	LOC725930	retinol dehydrogenase 12-like	1.1366
410980	0.196647	0.918551	2156.49	1513	3190	1892	2399	5159	1531	2773	760	275	5532	2702	2544	757	2228	3675	686	4867	3673	5170	2215	FIG4	FIG4 homolog, SAC1 lipid phosphatase domain containing (S. cerevisiae)	0.943
410719	0.196752	0.918551	2156.7	1514	5574	1242	3255	3655	4766	3526	6435	4232	285	5086	2886	4477	588	1611	3178	973	980	172	6306	Syx17	syntaxin 17	1.0953
724123	0.196805	0.918551	2156.81	1515	2706	5966	1501	592	2737	3596	882	4278	4840	836	852	3842	6113	1299.5	2065	2336	814	5105	1958	LOC724123	translation initiation factor eIF-2B subunit delta-like	0.9742
552791	0.196841	0.918551	2156.88	1516	6771	1779	1208	1536	5749	3641	5984	5472	4722	705	1549	2369	4038	1408	488	1458	1143	549	4634	LOC552791	MIP18 family protein CG7949-like	0.9446
411054	0.196897	0.918551	2156.99	1517	849	940	6795	6798	2590	303	4088	2520	1042	3404	5788	213	1220	5459	4836	6368	4402	3055	613	LOC411054	polypeptide N-acetylgalactosaminyltransferase 2-like	0.8078
725503	0.197097	0.918615	2157.38	1518	2672	4631	5216	2073	551	1337	2400	1534	601	2176	3459	1496	1718	3081	2112	4758	2408	3554	1978	LOC725503	uncharacterized LOC725503	1.127
412531	0.197171	0.918615	2157.53	1519	3350	5876	3760	6506	5298	5577	3019	3351	3444	1409	4145	2599	2441	3961	2635	5	4627	780	640	LOC412531	nitrogen permease regulator 3-like protein-like	0.9035
410585	0.197734	0.919397	2158.64	1520	224	2342	6920	1504	3402	3113	6170	4419	2527	308	3293	2831	4375	4496	95	6828	1760	3601	2417	LOC410585	DE-cadherin	0.9361
726494	0.198064	0.919397	2159.3	1521	5678	2785	1847	2167	4464	4020	2631	4527	5571	3848	488	4241	1171	1053.5	4841	404	2787	1815	307	LOC726494	hydroxymethylglutaryl-CoA lyase	0.9903
726371	0.198065	0.919397	2159.3	1522	40	5487	561	5529	3592	7010	2137	318	2295	6992	6375	5104	1512	5651	1641	967	655	6307	6601	LOC726371	cysteine dioxygenase type 1-like	0.999
412965	0.198216	0.919397	2159.6	1523	504	6637	5719	5056	6742	6460	6027	1524	566	356	3735	500	2791	3676	1969	4398	6715	1338	194	Syt14	synaptotagmin 14	0.9323
552234	0.198263	0.919397	2159.7	1524	3037	4580	1016	6302	1755	3257	753	121	5023	1979	3831	3771	172	2130	5073	3685	1660	4356	6841	Surf4	surfeit 4	0.8257
408441	0.198274	0.919397	2159.72	1525	5266	4772	999	1669	330	735	4082	940	4188	3428	1056	4719	2876	451.5	5786	1152	5572	4431	3786	LOC408441	adenosine kinase 1-like	0.9371
552683	0.198283	0.919397	2159.74	1526	4195	4063	1216	6079	508	589	886	3032	5076	6163	2837.5	1250	323	3504	2863	1695	3863	1808	5237	LOC552683	chitinase domain-containing protein 1-like	0.9733
410902	0.198378	0.919397	2159.92	1527	3416	1196	6178	5523	5412	6800	5664	780	2197	3414	2469	3101	6628	1304	3416	4962	2451	118	41	18-w	18-wheeler	0.8921
100577293	0.198966	0.921518	2161.09	1528	5776	119	1839	1442	6627	2566	5868	5911	4728	2871	1732	2480	2389	1500	2733	2845	162	2844	2839	LOC100577293	uncharacterized LOC100577293	1.2018
100578146	0.199332	0.922186	2161.82	1529	1154	6962	2295	2240	766	534	2121	1279	2405	707	3914	3236	4799	4838	990	2534	6248	2533	2527	LOC100578146	uncharacterized LOC100578146	0.8962
551363	0.199371	0.922186	2161.89	1530	2532	3155	184	4426	1438	3493	2700	1464	3735	3510	3996	5279	165	2329	4969	6390	1079	5540	883	LOC551363	vesicle transport through interaction with t-SNAREs homolog 1A-like	0.8889
551389	0.199925	0.924147	2162.99	1531	55	3599	6055	1687	4861	4308	5578	3068	47	5356	5108	6873	4584	1779	1311	5624	3792	1480	1075			NA
410591	0.200249	0.924439	2163.63	1532	6434	5467	3469	849	1323	2244	2616	2572	6261	2065	298	4515	385	695	2158	4776	2950	2209	3611	LOC410591	putative RNA-binding protein 11-like	1.2203
443552	0.200318	0.924439	2163.77	1533	1093	2962	116	717	1730	3105	2596	739	4161	1904	2603	6417	4956	4374	6198	5393	1682	3498	1494	Cat	catalase	1.0403
550804	0.200394	0.924439	2163.92	1534	2709	944	1488	6681	1886	4370	76	167	6737	3242	6998	3700	3310	7018	5590	865	648	5466	3914	LOC550804	transketolase	0.8716
725142	0.200511	0.924439	2164.15	1535	3640	4263	1256	288	6957	3842	6594	6424	5345	3718	166	3633	4078	112	2832	217	3301	5097	6524	LOC725142	u6 snRNA-associated Sm-like protein LSm2-like	0.7997
100578119	0.200931	0.925356	2164.98	1536	5785	3816	100	561	5024	2224	5103	4720	6264	2254	444	4254	3611	455	1118	3006	5357	3002	2995	LOC100578119	uncharacterized LOC100578119	1.1859
551154	0.200971	0.925356	2165.06	1537	6586	4056	115	4746	1311	574	4680	2797	2688	6612	1975	239	1884	2866	6566	607	2972	5376	5710	LOC551154	glucose-6-phosphate isomerase	0.9243
412353	0.201234	0.925935	2165.58	1538	4922	5398	3895	1750	460	2552	866	560	3251	5980	2715	217	6858	1593	6483	4039	2256	5558	561	LOC412353	polyubiquitin-A-like	0.8113
411103	0.201359	0.925935	2165.83	1539	4693	622	300	4966	2213	1598	2128	2667	4494	6160	4102	5239	632	3834	5522	1715	571	1666	2101	mRpS5	mitochondrial ribosomal protein S5	1.3442
725880	0.201562	0.926267	2166.23	1540	6498	3349	904	250	5651	6169	5685	1608	3847	5842	429	6908	263	465	5355	1409	3351	1628	4548	DebB	small nuclear ribonucleoprotein F	0.7957
552193	0.201932	0.926561	2166.96	1541	240	5390	6962	5592	1153	2240	3943	466	962	589	6540	4695	484	4887	2189	4557	887	5550	4980	LOC552193	proton-coupled amino acid transporter 4-like	0.9985
550695	0.202018	0.926561	2167.13	1542	4535	2175	379	6263	701	3945	922	2717	6019	3572	6470	4867	6386	6710	4248	2969	476	136	627	CPTI	mitochondrial carnitine palmitoyltransferase I	0.9754
409788	0.202077	0.926561	2167.24	1543	2982	748	5911	702	850	2731	955	1757	1999	2704	1382	5904	5917	1860	4239	5577	5721	1638	622	LOC409788	SAFB-like transcription modulator-like	0.9718
413612	0.202169	0.926561	2167.42	1544	4983	2971	851	370	6182	2222	6847	4933	2798	5257	814	4402	3870	553	4569	350	2351	1023	2574	LOC413612	uncharacterized protein C1orf50 homolog	1.1479
551227	0.202393	0.926561	2167.87	1545	5694	4323	3579	3653	3921	1976	1005	252	4687	946	4060	1702	4736	3520.5	2070	2057	1425	1985	624	LOC551227	uncharacterized LOC551227	1.6797
100576695	0.202995	0.926561	2169.04	1546	437	2220	6614	6532	2588	2827	3375	2690	611	847	725	5508	5862	2018	487	2721	3674	2722	2716			NA
410751	0.203105	0.926561	2169.26	1547	80	1039	4383	6309	1186	258	1838	4276	6909	1908	2722	4370	2589	5146	386	3239	4622	5610	6556	LOC410751	phospholipase A1 member A-like	0.8895
551169	0.203111	0.926561	2169.27	1548	3891	1003	684	3386	1725	2346	5702	596	4214	5732	3704	1376	383	2677	5685	2893	860	6217	1779	LOC551169	succinate dehydrogenase [ubiquinone] iron-sulfur subunit, mitochondrial-like	0.8809
551203	0.203178	0.926561	2169.4	1549	1031	551	6393	4555	6400	6170	2892	3983	961	1605	1986	559	593	4052	819	2720	4823	2721	2715	LOC551203	probable E3 ubiquitin-protein ligase MYCBP2-like	0.915
552192	0.203195	0.926561	2169.44	1550	1696	1116	1189	2469	2988	1095	3024	5068	3877	501	4319	791	4634	4352	1606	4202	297	6433	5113	LOC552192	uncharacterized LOC552192	NA
413548	0.203391	0.926561	2169.82	1551	4782	841	4085	2675	839	2402	2167	4070	5313	5543	3272	35	1539	4350	4143	4573	1702	4494	965	AQR	aquarius homolog (mouse)	0.843
408797	0.203463	0.926561	2169.96	1552	3719	2187	6966	6563	195	1959	2550	4414	1250	668	6976	1601	1518	6790	504	6514	485	2115	4771	Ndg	nidogen/entactin	NA
724420	0.203578	0.926561	2170.19	1553	714	6737	6288	3358	1500	5805	3939	5098	249	519	4763	2424	3055	4372	838	6985	5767	737	281	LOC724420	uncharacterized LOC724420	NA
551726	0.203581	0.926561	2170.19	1554	4971	1420	637	4204	2395	2587	238	2249	6911	388	5902	1473	4782	6575	1921	1292	2388	1979	4591	LOC551726	inositol-tetrakisphosphate 1-kinase-like	0.9659
551137	0.203589	0.926561	2170.21	1555	1922	661	4549	1613	4897	2143	3624	4745	3180	6654	934.5	940	1267	2410	6616	660	832	3799	1878	LOC551137	proton-associated sugar transporter A-like	0.9475
410278	0.20387	0.926696	2170.75	1556	385	6879	6921	6926	101	365	1803	2093	944	1480	6863	2969	2138	6905	4130	6981	5711	5949	342	Picot	inorganic phosphate cotransporter-like protein	0.9349
551532	0.203881	0.926696	2170.77	1557	1752	1963	2937	2738	5448	5401	5786	5440	1727	1455	2060	1133	6083	1149	1137	1640	1546	648	1268	LOC551532	ribosomal L1 domain-containing protein CG13096 ortholog	1.0456
406122	0.204038	0.926815	2171.08	1558	1684	6993	4524	525	419	338	10	259	7010	6021	6903	4412	7016	6998	5340	6520	3991	5124	5409	Arp1	actin related protein 1	0.8087
727050	0.205075	0.930928	2173.1	1559	6555	1638	3801	1483	4030	4938	440	486	6791	2101	3401	2884	1127	2920	3450	291	2069	4745	2171	LOC727050	phosphatidylserine decarboxylase proenzyme-like	1.0457
724534	0.20534	0.931533	2173.62	1560	3333	338	3774	4686	1666	6274	417	317	6750	3331	5446	3461	3848	5450	3333	3901	118	6147	1105	Slc35b1	solute carrier family 35, member B1	NA
411185	0.205925	0.931582	2174.77	1561	4357	472	5349	629	6815	6806	4076	4927	1167	6774	2084	398	6045	286	5033	1916	107	5024	6800			NA
100576388	0.206161	0.931582	2175.23	1562	903	3887	6487	1208	5952	986	4503	5899	139	2063	1839	2377	3168	1570	2377	2614	2287	2612	2606			NA
726220	0.206252	0.931582	2175.41	1563	6680	1579	1694	2052	4626	2600	6391	2508	6498	3871	848	1725	1047	1463	2569	1984	1977	615	1049	LOC726220	pyroglutamyl-peptidase 1-like	1.1765
552172	0.206366	0.931582	2175.63	1564	1986	2855	5466	2587	767	2498	3843	4342	2178	765	3168	2976	5449	3179	1933	2964	401	850	1905	LOC552172	G patch domain-containing protein 1 homolog	1.1664
413393	0.206377	0.931582	2175.65	1565	3783	1188	2172	4260	5054	3369	5517	4373	6241	3680	975	4141	180	2382	867	1725	929	2660	1034	LOC413393	box C/D snoRNA protein 1-like	1.0902
724170	0.206604	0.931582	2176.09	1566	3032	1290	1187	1423	3585	860	3871	4309	2738	4153	820	5143	3630	2450	1689	4119	1111	4332	537	LOC724170	DNA polymerase beta-like	1.0274
411693	0.206886	0.931582	2176.64	1567	1766	4970	2738	3423	1458	2363	3107	4601	1687	4658	2557	338	1121	1874	3163	4579	6000	2743	190	LOC411693	Kv channel-interacting protein 1-like	0.8915
408527	0.206937	0.931582	2176.74	1568	3751	1599	434	1356	5581	2092	4556	6537	668	5178	915	4582	6511	229	4880	2135	1136	1611	5178	Bcas2	pre-mRNA-splicing factor SPF27	0.8738
412777	0.20699	0.931582	2176.84	1569	163	6206	5972	5106	5462	6787	6778	6596	2793	177	4881	268	4964	5843	291	5618	6481	5492	47	LOC412777	sodium/potassium/calcium exchanger Nckx30C ortholog	0.9943
727205	0.207012	0.931582	2176.89	1570	2754	3321	3985	4090	2748	824	4226	4238	308	2752	3820	6547	457	1637.5	2753	2010	2195	3392	664	LOC727205	general transcription factor 3C polypeptide 5-like	1.1509
725948	0.207018	0.931582	2176.9	1571	4727	3909	3386	2174	4987	3941	3515	6658	1804	1983	2100	334	279	720	2913	2465	4580	1010	2505	LOC725948	H/ACA ribonucleoprotein complex non-core subunit NAF1	1.3193
413263	0.207206	0.931582	2177.27	1572	802	2472	3920	3923	339	3818	4432	382	6521	5150	6244	1357	230	6497	2049	6636	5065	1581	851	LOC413263	putative inorganic phosphate cotransporter-like	1.0676
100578704	0.207338	0.931582	2177.52	1573	6267	692	3696	5752	6944	2765	3652	6885	4648	262	989	124	2487	3905	282	3230	4319	3226	3220	LOC100578704	tubulin delta chain-like	1.0164
552549	0.207342	0.931582	2177.53	1574	2893	2640	2888	1866.5	4530	5191	1453	3307	1893	2242	2668	299	1028	4852	5667	5721	1565	1379	480	LOC552549	ribosomal protein S6 kinase beta-1-like	0.9008
411661	0.207409	0.931582	2177.66	1575	2142	367	5362	2287	3249	4815	719	718	5769	1431	4608	2946	2942	4591	1214	3413	730	5821	1273	LOC411661	solute carrier family 12 member 9-like	0.8911
413591	0.207465	0.931582	2177.77	1576	1326	3526	5169	2650	6194	5364	1488	5754	4718	131	3371	2798	4083	2418	144	2093	1099	1917	3971	Noc2	nucleolar complex protein 2 homolog	1.0556
551820	0.207589	0.931582	2178.01	1577	6411	1254	3150	3106	2945	7004	2985	2990	4882	6009	3017	1299	1596	1015	3819	293	3380	217	1197	LOC551820	meiotic nuclear division protein 1 homolog	1.0206
726924	0.208217	0.93216	2179.23	1578	1138	827	4765	790	1060	144	3663	3472	1159	4833	2696	4637	5908	3931	4658	2653	2763	2651	2645	LOC726924	synapse-associated protein of 47 kDa-like	1.1346
552299	0.208334	0.93216	2179.46	1579	3452	2023	6016	3704	1102	3341	621	1752	5454	1011	6227	697	867	6678	784	5368	333	3514	6308	Myo1A	myosin 1A	0.8979
410490	0.208669	0.93216	2180.11	1580	4701	2747	6971	6069	1303	61	1770	420	1798	6375	7053	6912	1053	7053	6872	6914	3182	793	168			NA
552479	0.209082	0.93216	2180.91	1581	2891	5143	5164	1341	1010	2621	1604	1640	2099	1549	5061	5403	3543	3024	2020	5603	3171	596	186	drpr	draper	NA
551746	0.209282	0.93216	2181.3	1582	1338	1969.5	6638	4677	3269	3041	6600	2906	3292	3893	2624	1354	578	3593	5327	5366	17	5720	665	Ci	cubitus interruptus	NA
724927	0.209428	0.93216	2181.58	1583	2722	1248	5485	380	5477	5562	1510	684	2488	1068	1066	5158	539	3000	3662	5931	811	5230	5637	LOC724927	importin-5-like	NA
726128	0.209671	0.93216	2182.05	1584	2125	1649	5512	1465	1056	326	3630	2057	1748	754	3309	2768	4483	2652	3588	5772	2211	2506	2291	LRIG3	leucine-rich repeats and immunoglobulin-like domains 3	NA
724466	0.209853	0.93216	2182.4	1585	138	6903	5899	1562	1819	4569	2430	3927	3782	276	3078	1801	2390	2771	177	5913	6068	2862	5677	NimA	nimrod A	1.3795
551493	0.209864	0.93216	2182.42	1586	2501	704	3241	2595	3213	5124	1698	4263	2140	1529	1965	3142	1680	3886	5774	3571	1215	787	600	LOC551493	pre-mRNA-processing factor 6-like	0.8025
410174	0.210075	0.93216	2182.83	1587	722	5048	5933	1360	4220	1832	2530	6562	110	372	2859	6812	5685	484	1322	5165	5184	3809	2476	CycT	cyclin T	0.9917
726509	0.210136	0.93216	2182.95	1588	3263	1828	2388	873	6567	577	6608	5975	1305	3158	1380	5831	1086	815	1142	6098	4159	1212	1443	LOC726509	protein FRA10AC1-like	1.0157
726213	0.21014	0.93216	2182.96	1589	5882	5837	1028	1232	353	2138	1291	1565	4765	5011	623	3817	4952	1521	902	5860	4227	3079	1418	LOC726213	uncharacterized LOC726213	1.0106
413533	0.21023	0.93216	2183.14	1590	5711	745	1477	2801	4973	3097	4360	5193	6146	3515	2300	5209	3259	870	2404	1394	3604	58	878	LOC413533	GTP-binding protein 10 homolog	1.1092
726524	0.210242	0.93216	2183.16	1591	1808	4213	6499	647	3315	7024	163	3620	1223	1999	4443	1408	4154	2124	365	2279	4810	4221	2763	LOC726524	uncharacterized LOC726524	0.9878
551046	0.210528	0.93216	2183.72	1592	1125	2838	6492	628	94	6688	5166	1428	6703	6915	1290	6501	1253	3417	6148	5982	98	1475	5213	AmCG12344	cys-loop ligand-gated ion channel subunit 12344	0.9075
409626	0.210568	0.93216	2183.79	1593	3813	248	6014	7076	1065	6142	1076	1250	7073	3812	7004	579	364	5776	3813	7041	62.5	6491	3143	SP40	serine protease 40	1.1565
552846	0.210572	0.93216	2183.8	1594	2704	904	1105	3832	6588	4932	4712	6266	510	1242	2984	2214	4614	1557	901	1785	700	2312	3586	LOC552846	dnaJ homolog subfamily C member 17-like	1.1824
551098	0.210727	0.93216	2184.1	1595	1049	5070	4	5930	2619	4150	5307	4731	6278	834	6397	4672	5110	4616	300	1035	2137	6489	5106	LOC551098	uncharacterized LOC551098	1.0384
725827	0.211061	0.93216	2184.73	1596	705	4307	5809	6352	4510	6735	6926	788	1266	644	1286.5	6572	1736	2545	969	3026	186	3021	3014	InR-2	insulin-like receptor-like	1.0122
727238	0.211159	0.93216	2184.92	1597	2571	5223	6721	3442	3226	47	2482	3839	76	2838	2644.5	4179	3471	2066	2084	4853	3473	2792	3740	ash1	histone-lysine N-methyltransferase ash1	NA
410726	0.211167	0.93216	2184.93	1598	3716	41	707	1468	1198	5063	1210	3196	5753	5029	1303	4490	5370	3623	3213	2946	1972	4749	2599	LOC410726	putative E3 ubiquitin-protein ligase UBR7-like	0.9263
410676	0.211243	0.93216	2185.08	1599	4723	4211	1480	579	6359	4527	6754	6855	3453	3014	428	4474	2563	849	3576	778	5484	279	672	Ak6	adenylate kinase 6	0.9552
100578560	0.211399	0.93216	2185.38	1600	6853	4259	745	104	6432	1221	7044	6915	4079	4532	153	3475	1097	288	3814	3542	6228	3537	3534	LOC100578560	28S ribosomal protein S18c, mitochondrial-like	1.1758
410415	0.211722	0.93216	2186.01	1601	1899	3376	5583	2451	1963	400	5490	1936	225	2080	1085	2920	5371	353	1975	5237	4661	5384	5317	LOC410415	ras-related protein M-Ras-like	0.8232
410083	0.211746	0.93216	2186.05	1602	3862	776	2572	2266	840	2471	4099	1259	3545	2437	2846	1375	1649	3300	2309	4076	488	4708	3818	Magi	Magi protein	0.8317
413139	0.211794	0.93216	2186.15	1603	6357	1256	2865	5471	2766	2803	3436	5361	5671	5063	5237	555	135	5680	2265	1643	2382	1083	259	Aats-phe	phenylalanyl-tRNA synthetase	1.026
413915	0.211845	0.93216	2186.25	1604	4713	4851	2219	345	1146	1740	6770	6511	4014	3989	533	454	1522	439	3123	2044	3150	5800	6128	Gos28	28 kDa Golgi SNARE protein	0.8392
411240	0.21202	0.93216	2186.59	1605	2387	2359	4439	1467	4695	5252	2778	4569	2579	637	891	2571	3349	368	1616	3569	1473	4421	1428	NOL10	nucleolar protein 10	1.0464
726054	0.212041	0.93216	2186.63	1606	3039	428	796	4083	4168	444	3543	4776	6929	3037	5166	6018	3643	4110	3039	1345	309	2392	729	Tango2	transport and golgi organization 2	1.1275
413680	0.212182	0.93216	2186.91	1607	2340	1509	3044	6230	4448	2103	1594	1666	698	2270	1104	2832	661	2397	1847	5804	4371	4717	992	lqf	liquid facets	0.9418
725248	0.212215	0.93216	2186.97	1608	1756	4977	4840	742	3329	1782	5176	3348	3097	1407	2648	1565	902	3018	965	6053	2743	653	1726	mbc	myoblast city	0.8767
411196	0.212241	0.93216	2187.02	1609	5604	145	4318	6383	4351	5295	2042	1830	3888	1746	3516	212	1634	2387	2244	3855	344	5429	4661	Sug	sugar-baby	1.0718
725931	0.212254	0.93216	2187.04	1610	5717	1607	1913	1450.5	3527	3230	2108	2889	1808	1641	932	5839	1167	1364	1104	2188	1561	2985	5602	LOC725931	multiple inositol polyphosphate phosphatase 1-like	1.0826
724336	0.212266	0.93216	2187.07	1611	4018	1505	3681	1569	3816	5216	2443	3128	244	6279	1073	5557	1283	341	3921	5112	6427	1236	848	LOC724336	tRNA dimethylallyltransferase, mitochondrial-like	1.197
412960	0.212396	0.93216	2187.32	1612	269	2643	4729	6989	3354	6783	3373	3376	2374	361	4761	1403	266	2777	200	5178	6953	5880	2636	LOC412960	receptor-type tyrosine-protein phosphatase kappa-like	0.8154
413987	0.212459	0.93216	2187.44	1613	831	302	6514	3607	871	2203	271	1245	5159	2166	6621	5169	5959	6481	1822	4857	320	3067	5873	LOC413987	polypeptide N-acetylgalactosaminyltransferase 5-like	0.869
409011	0.212695	0.932341	2187.89	1614	3359	2502	1257	1469	2289	2326	3757	2417	2524	6037	2971	176	6747	1051	2543	1430	1424	4131	3184	LOC409011	putative ATP-dependent Clp protease proteolytic subunit, mitochondrial-like	0.8765
551533	0.212847	0.932341	2188.19	1615	871	936	200	1495	2999	4786	6144	3170	2255	2322	5471	4842	1323	3334	2178	457	4936	4359	3242	LOC551533	pyridoxine/pyridoxamine 5'-phosphate oxidase-like	1.0834
725882	0.212896	0.932341	2188.28	1616	6520	1193	3213	2423	3547	5046	4821	5902	4829	2020	1733	4657	7068	4517	466	219	1906	169	1137	LOC725882	uncharacterized LOC725882	0.8346
551857	0.213664	0.934688	2189.75	1617	6609	2160	2234	4130	4780	3717	2646	4001	6607	971	6037	6546	4105	2237	1611	61	5371	459	210	LOC551857	sepiapterin reductase-like	1.0824
726147	0.213848	0.934688	2190.11	1618	5879	299	1865	5336	1354	989	6021	4984	5612	3335	3487	898	4705	2178	3512	1912	341	1374	2216	LOC726147	peflin-like	0.9351
413877	0.213877	0.934688	2190.16	1619	6143	4390	3075	500	5953	2335	4494	5052	642	4663	391	1495	5682	181	2558	1647	3002	1981	4991	LOC413877	nuclear cap-binding protein subunit 2-like	0.8605
551637	0.21396	0.934688	2190.33	1620	4652	2653	2701	1298	580	1147	5231	4379	3592	3415	4363	1337	293	4507	3950	2267	2655	1208	1648	LOC551637	superkiller viralicidic activity 2-like 2-like	0.8646
551216	0.214326	0.935711	2191.03	1621	4534	2152	1046	1480.5	5522	5511	779	4155	681	3006	1792.5	3690	1209	1167	4435	1894	2116	3113	1886	pelo	pelota	0.8762
724690	0.214566	0.936082	2191.49	1622	4996	5395	3792	5406	3901	5428	1564	2493	4926	1424	3557	505	536	3856	1485	2055	3306	894	278	LOC724690	RING finger protein 37-like	1.1401
412114	0.214676	0.936082	2191.7	1623	3843	309	3916	3370	1696	2536	87	660	5858	1302	5550	3904	1670	6076	4011	5518	2514	2943	2808	LOC412114	ubiquitin carboxyl-terminal hydrolase 38-like	0.9152
413807	0.214845	0.936243	2192.02	1624	2675	4583	4221	3595	268	6493	2649	1829	6476	2302	1746	6581	504	2020	2560	2788	2350	724	901	Gnf1	replication factor C subunit 1	1.1956
726176	0.2152	0.937212	2192.7	1625	6335	4064	3991	184	4760	5360	4482	2296	6273	5311	250	1523	716	302	2807	1046	2497	5285	5706	robl	roadblock	0.7999
409250	0.21571	0.937636	2193.67	1626	5953	682	173	3439	5134	50	3182	3567	6992	6761	3716	5568	4488	2318.5	6310	274	1754	4663	2997	LOC409250	beta-ureidopropionase-like	0.9072
408592	0.215714	0.937636	2193.67	1627	6226	6716	48	5621	1582	217	481	298	6224	3507	5382	2981	4240	4749	5701	2282	6766	4283	2057	t	tan	0.9741
413183	0.215782	0.937636	2193.8	1628	293	1408	6748	6465	5760	2845	5593	4093	297	299	4922	950	4501	6123	579	6784	3703	1259	2148	CycD	cyclin D	1.0178
724169	0.215827	0.937636	2193.89	1629	994	441	2595	1431	1943	224	5298	2052	2413	2079	3441	5283	2013	5870	3622	6975	1013	2915	4912			0.9827
408427	0.216193	0.938126	2194.59	1630	983	2661	6558	5879	1911	4171	1201	820	1163	4440	6795	5968	18	6740	966	6759	3236	3935	1830	LOC408427	protein PIEZO2-like	NA
550885	0.216303	0.938126	2194.8	1631	4131	3947	898	5579	721	5743	1302	711	6876	298	6796	6317	1739	6782	109	4282	6240	663	4887	LOC550885	nicotinate phosphoribosyltransferase	0.8657
413714	0.216338	0.938126	2194.86	1632	4750	1184	2734	583	6098	3785	6028	4682	5755	3562	761.5	3138	3125	3188	884	310	2136	1553	1184	LOC413714	ATP synthase mitochondrial F1 complex assembly factor 2-like	0.9843
725421	0.216501	0.938153	2195.17	1633	1759	6358	2904	5113	3883	1318	5337	2983	1156	551	4617	311	5259	4971	523	2230	6338	1872	687	LOC725421	SET and MYND domain-containing protein 4-like	NA
409547	0.216721	0.938153	2195.59	1634	2923	5893	710	1625	2654	3719	460	1051	4706	4647	607	5400	6771	760	3836	2481	3092	4656	644	LOC409547	NSFL1 cofactor p47-like	0.9819
726810	0.216853	0.938153	2195.84	1635	524	495	3998	1801	6350	6952	6494	1225	1562	750	542	1130	4936	816	6538	5983	1950	5407	3957	LOC726810	radial spoke head 10 homolog B-like	1.0044
412439	0.2172	0.938153	2196.5	1636	2552	6560	5600	46	2027	2539	5407	3086	6623	4052	2897	1283	78	708	5390	6429	4808	2678	3418	pdfr	PDF receptor	0.9896
100577982	0.217211	0.938153	2196.52	1637	6470	2395	1676	1558	6555	2286	6127	6632	410	3569	1146	1745	1342	387	2506	2689	1710	2689	2682	LOC100577982	transmembrane protein C3orf1 homolog	1.6878
550914	0.217227	0.938153	2196.55	1638	1473	4662	4411	2562	2282	4342	2724	1672	3433	788	5619	5058	4658	1563	835	1885	2328	286	1515	LOC550914	uncharacterized LOC550914	1.1453
724151	0.217272	0.938153	2196.64	1639	6707	1234	3352	2610	5322	2264	4104	2692	5252	1328	3686	6330	2592	2465	1289	799	1395	285	759	Zfrp8	zinc finger protein RP-8	1.081
413071	0.217442	0.938317	2196.96	1640	401	411	6475	2471	3670	4425	4219	1606	4629	1188	5142	1910	5845	4922	1568	5579	328	1778	1358	rdgA	retinal degeneration A	0.9969
412348	0.217792	0.939254	2197.63	1641	5229	323	3121	4880	4092	3365	4583	1575	1390	3949	2900	1484	2067	888	4687	1719	383	1999	4594	MED19	mediator of RNA polymerase II transcription subunit 19	0.8149
724603	0.218394	0.94074	2198.77	1642	583	6783	6378	3387	3639	5879	495	3410	6440	2905	5553	16	697	6421	2138	5207	3952	1108	2836	LOC724603	guanylate cyclase 32E-like	NA
100577586	0.21857	0.94074	2199.1	1643	76	1586	4867	5817	7004	5379	7072	1324	9	6379	6431	3325	6298	2223	7052	4249	284	4252	4250	LOC100577586	uncharacterized LOC100577586	0.9893
410933	0.218655	0.94074	2199.26	1644	5085	507	2157	743	6425	6161	2376	4681	3342	4234	802	6443	302	1955	3424	5790	1691	650	1862	LOC410933	ribosomal protein S6 kinase alpha-3-like	0.9577
552201	0.218957	0.94074	2199.83	1645	2054	1880	4058	4529	144	234	1438	186	5305	3191	2144	4297	6233	2070	5406	5239	2959	4816	6164	LOC552201	WD repeat domain phosphoinositide-interacting protein 2-like	0.8704
552743	0.218986	0.94074	2199.89	1646	6855	6029	4474	1618	7065	2377	6975	6695	1943	113	1780	691	2046	2103.5	296	1010	6720	1854	3154			0.9077
408381	0.21959	0.94074	2201.03	1647	101	6896	5785	6260	6653	6825	6867	6908	3220	91	5298	1812	175	1895	1283	4566	6230	427	4096	NT-4	neurotransmitter transporter 4	0.9953
726828	0.219625	0.94074	2201.09	1648	4401	6740	523	2648	2840	1293	3031	1626	6249	2389	676	1492	780	1100	2756	3512	5972	3644	1600	LOC726828	SPRY domain-containing SOCS box protein 3-like	1.132
414029	0.219818	0.94074	2201.46	1649	1512	903	5376	1154	6639	5398	4618	3651	2747	1534	851	468	784	3665	3510	6112	708	2194	3948	LOC414029	ATP-binding cassette sub-family A member 2-like	0.8711
412678	0.219821	0.94074	2201.46	1650	1300	6553	483	5657	4837	5397	131	463	3324	1646	4652	4311	3365	4967	1551	1264	3302	1089	6815	LOC412678	tricarboxylate transport protein, mitochondrial-like	0.9976
724852	0.220283	0.94074	2202.33	1651	550	5189	6772	5128	3190	3169	4457	2537	84	1183	1665	6420	4546	3414	2093	1671	5445	302	3046	LOC724852	lipoma HMGIC fusion partner homolog	0.8621
724335	0.220707	0.94074	2203.14	1652	34	3932	3412	5774	6894	6761	6078	5416	4810	1083	2841	1326	617	4541	213	2735	812	4514	6944	LOC724335	uncharacterized LOC724335	1.1981
725378	0.220789	0.94074	2203.29	1653	1564	587	4700	5599	2898	3956	726	3749	4566	323	4509	3331	4681	5435	724	2062	458	2181	5207			1.0135
100577174	0.221149	0.94074	2203.97	1654	844	50	6995	4980	4872	5328	3173	2268	1374	4231	4005	890	2986	4698	1219	2873	1443	2871	2865	LOC100577174	uncharacterized LOC100577174	1.0764
409157	0.221182	0.94074	2204.03	1655	4184	5828	807	5699	732	979	199	931	7007	5527	6682	836	1425	7003	6386	128	4220	6608	4531	LOC409157	3-oxoacid CoA-transferase	0.9705
725318	0.221451	0.94074	2204.54	1656	1565	6347	2557	5232	617	4683	1350	936	497	1959	6889	4951	5748	6943	1819	6461	4482	151	652	LOC725318	uncharacterized LOC725318	0.93
411965	0.22146	0.94074	2204.55	1657	5183	260	1364	1882.5	1897	4088	384	350	6919	3908	5323	2111	3173	5649	5371	4365	625	2038	5686	TfIIB	transcription factor IIB	0.7967
724681	0.22165	0.94074	2204.92	1658	2099	6215	497	301	3372	4302	5588	2162	3842	4817	416	5019	4562	381	2253	3238	4969	1476	2722	Apf	diadenosine tetraphosphate hydrolase	1.015
100576747	0.221653	0.94074	2204.92	1659	1911	5760	5241	303	6080	540	5304	6048	1171	679	465	6264	3847	1016	1026	3103	6583	3098	3092	LOC100576747	uncharacterized LOC100576747	NA
410487	0.221697	0.94074	2205.01	1660	520	2853	6537	4165	1832	307	3884	4246	1049	1143	4522	539	6214	3182	2681	6777	1669	1696	3007	LOC410487	uncharacterized LOC410487	0.8896
725459	0.221707	0.94074	2205.02	1661	5839	3628	378	1059	1340	2677	4615	1308	6468	3045	1920	3264	3591	2726	1008	1516	1437	4389	1566	LOC725459	transmembrane protein C5orf28-like	1.0053
726458	0.22174	0.94074	2205.08	1662	556	1998	3972	646	4516	5977	6050	6779	3213	5795	77	5376	3626	54	5527	6386	1490	3659	3656	LOC726458	Ets at 96B ortholog	0.9873
409109	0.22197	0.94074	2205.51	1663	6596	2650	519	6516	554	5677	89	3333	6663	2908	2867	2955	6203	4672	566	77	6705	7037	6233	ebony	ebony protein	0.9865
409814	0.222045	0.94074	2205.65	1664	5899	1609	6564	1766	652	5812	4276	5422	6152	65	5835	3132	5847	6146	25	2642	1802	1944	5732	LOC409814	beta-glucuronidase-like	0.9789
551601	0.222062	0.94074	2205.69	1665	2820	2865	4657	2821	6064	4886	2894	2298	4465	567	4259	3007	996	3902	656	5476	2867	167	743			NA
100577168	0.222198	0.94074	2205.94	1666	2131	2114	2492	1683	2833	5451	1228	174	2607	5488	3159	2911	3843	892	5293	2493	1469	2491	2486	LOC100577168	uncharacterized LOC100577168	0.9893
406083	0.222329	0.94074	2206.19	1667	5296	1563	3505	2048	5761	6776	3441	376	1348	6257	1935	33	2490	1138.5	5814	656	5485	5776	6109	Tk	tachykinin	1.2105
409367	0.222336	0.94074	2206.2	1668	6668	6662	1011	4974	161	5520	3805	2677	6795	48	6524	5587	3974	2873	27	6045	1570	6965	6905	LOC409367	calcyphosin-like protein-like	0.9163
411191	0.222382	0.94074	2206.29	1669	3996	2694	1338	1187	2851	4600	3699	1953	1429	5716	683	4538	1263	218	2610	1599	2696	4716	5650	LOC411191	DNA-directed RNA polymerase III subunit RPC8-like	0.8758
725697	0.222718	0.94074	2206.92	1670	6410	6246	6189	3272	3878	1447	4746	4244	4481	972	2112	783	5435	3352	261	6980	7	3467	6402	LOC725697	uncharacterized LOC725697	1.0287
552206	0.222863	0.94074	2207.19	1671	446	6976	5950	2332.5	714	463	2271	2295	5688	359	2003	6989	6300	2268	894	5194	4049	4217	1416	LOC552206	ATP-dependent RNA helicase me31b ortholog	0.8187
408953	0.22296	0.94074	2207.37	1672	1371	3840	6257	6550	779	20	468	237	1147	4678	6930	6409	2376	6760	6424	3334	3842	5053	5758	LOC408953	peroxidase-like	1.0092
552816	0.223212	0.94074	2207.85	1673	6237	1076	1684	1673	5606	5702	5801	3021	1702	4957	3857	377	244	2377	5113	1860	1070	1111	4027	Lman2	lectin, mannose-binding 2	0.9218
409408	0.223426	0.94074	2208.25	1674	1802	249	3347	4491	894	4915	561	2479	4732	1909	5973	4865	1022	6066	2669	4594	541	3182	2432	smid	smallminded	0.9541
724893	0.223583	0.94074	2208.55	1675	4490	317	1363	3187	5770	2599	5177	3461	383	2415	4086	5574	6339	2774	1091	2884	215	2882	2877	LOC724893	zinc finger and BTB domain-containing protein 44-like	1.0003
406078	0.22376	0.94074	2208.88	1676	3509	1268	6433	156	1970	4087	367	5373	7064	518	6777	6794	4542	6746	173	2737	1509	2495	5306	Tsf1	transferrin 1	1.0388
409242	0.223906	0.94074	2209.16	1677	2813	343	6727	1671	3602	818	808	4452	612	2811	4069	1104	2921	4664	2813	5437	1421	4390	3005	LOC409242	uncharacterized LOC409242	1.0548
413068	0.223907	0.94074	2209.16	1678	92	6669.5	2605	4531	5317	4681	6520	5410	4283	81	3933	2170	1692	2961	29	6578	7039	4101	6681	LOC413068	intraflagellar transport protein 46 homolog	0.964
410155	0.224039	0.94074	2209.41	1679	2508	861	1784	3666	1216	2271	3329	512	2694	5368	4159	55	5983	4917	3639	5172	1934	4313	3424	LOC410155	SET domain-containing protein 3-like	0.933
408811	0.224411	0.94074	2210.1	1680	2106	812	4029	1985	5198	5936	744	4586	375	2188	1887	1008	1812	4565	2064	6458	678	4004	5201	LOC408811	transmembrane and coiled-coil domains protein 1-like	0.8757
409718	0.224515	0.94074	2210.29	1681	3487	1666	1982	4419	2096	4079	410	372	5269	5737	4645	2086	168	6030	5385	5526	3558	1421	1183	LOC409718	PAB-dependent poly(A)-specific ribonuclease subunit 3-like	0.8602
552181	0.224584	0.94074	2210.42	1682	1483	1421	256	1242	4826	6510	6334	6470	591	2762	2537	4884	1688	1470	1293	2360	1220	4324	5033	LOC552181	methyltransferase-like protein 10-like	1.0032
552563	0.22473	0.94074	2210.7	1683	1958	4827	1512	2824	4269	5374	1994	5570	5326	1454	464	219	3446	399	2977	4993	4633	2414	1901	Taf7	transcription initiation factor TFIID subunit 7	0.9187
725023	0.224757	0.94074	2210.75	1684	1873	1928	3219	2647	1698	5693	457	1786	5906	1733	2467	6192	2261	1441	4384	6040	97	4533	2443	MED26	mediator of RNA polymerase II transcription subunit 26	0.9026
552258	0.224783	0.94074	2210.79	1685	2561	5468	4812	2087	483	903	1065	640	6741	1919	2676	3883	201	5247	5307	1486	4203	3359	5333	LOC552258	hippocampus abundant transcript 1 protein-like	0.8479
724724	0.224829	0.94074	2210.88	1686	2569	3985	869	1677	67	163	910	1791	1722	4873	5638	5332	5345	6582	5515	2480	3942	5857	4732	Pfk	6-phosphofructokinase	NA
411213	0.224852	0.94074	2210.92	1687	1295	1874	6119	6534	3380	3367	6727	1664	5437	1421	2531	4476	6273	2618	1078	6819	2462	83	132	LOC411213	discoidin domain-containing receptor 2-like	0.9979
726908	0.224917	0.94074	2211.04	1688	2044	3489	5623	988	5644	5570	5570	5877	1213	878	1156	2299	3554	1978	963	3936	3363	312	1093	LOC726908	vacuolar protein sorting-associated protein 13C-like	0.9663
726061	0.225039	0.94074	2211.27	1689	5967	1159	314	217	6586	6410	6718	6569	1388	2515	702	2724	5689	621	2125	710	7036	4070	3950			0.941
413614	0.225106	0.94074	2211.39	1690	4410	689	1812	4739	2172	4602	442	446	5003	3586	5257	1288	6715	3672	4070	3742	1075	606	2315	Rab14	Rab-protein 14	0.8188
408833	0.225298	0.94074	2211.75	1691	6422	3664	845	168	4087	1494	6244	6600	6001	6591	306	1162	6631	155	6206	767	3666	4134	4048	LOC408833	uridine diphosphate glucose pyrophosphatase-like	0.9936
411959	0.225491	0.94074	2212.11	1692	972	6512	4641	6522	3509	3500	5428	1337	5327	140	2714	3245	3987	4790	2246	4999	6968	287	74	LOC411959	fatty acid synthase-like	1.0993
408987	0.225505	0.94074	2212.14	1693	2539	6753	6986	336	102	482	2418	2659	906	2090	2930	7008	5018	4600	2821	5575	6386	1370	2266	SORL1	sortilin-related receptor, L(DLR class) A repeats-containing	1.0406
410511	0.225561	0.94074	2212.24	1694	2139	4718	5059	1145	1542	1367	6190	6956	124	1477	3209	300	4950	1802	2089	3796	3827	3126	4501	LOC410511	protein CLEC16A-like	0.8984
410099	0.225606	0.94074	2212.33	1695	3602	2630	5065	3394	205	525	145	2212	3484	3195	4878	2516	5123	5197	1909	3005	2869	4979	2128	tho2	THO complex 2	0.8779
726223	0.225717	0.94074	2212.54	1696	4943	1328	4369	4421	4768	5845	1682	1179	2376	2462	5189	754	1989	4634	4987	3457	4419	109	291	CAPN7	calpain 7	0.9572
411646	0.225792	0.94074	2212.68	1697	501	1249	6741	4352	3448	654	4291	4039	2782	250	6282	5137	5555	6669	417	4403	1555	2215	948	LOC411646	uncharacterized LOC411646	NA
552354	0.225816	0.94074	2212.72	1698	2601	1148	3293	3405	665	1954	4239	5232	5060	4025	4454	116	3794	3693	6078	2941	525	1359	1972	LOC552354	protein slowmo-like	1.1262
551123	0.226036	0.94074	2213.13	1699	242	6061	6220	2359.5	4779	322	2331	6630	704	259	6097	5152	5486	6259	150	3622	5017	3619	3615			NA
410785	0.226117	0.94074	2213.28	1700	1375	1746	6823	1547	1992	518	5527	4011	262	532	2637	3864	4212	2814	676	6901	5215	2190	6915	plexA	plexin A	0.8485
724993	0.226126	0.94074	2213.3	1701	899	6372	2372	5186	5902	7048	5926	636	909	22	6958	6322	6976	6774	12	4553	6902	4558	4555	LOC724993	uncharacterized LOC724993	1.3147
552229	0.226365	0.94074	2213.75	1702	331	4815	4249	5570	2276	7027	5268	1206	6470	1672	1898	895	1651	809	267	2927	5756	2924	2917	LOC552229	esterase B1-like	1.4226
726498	0.226378	0.94074	2213.77	1703	6425	3740	2097	92	6985	6945	6554	6950	3966	3266	188	3889	5721	241	4115	455	3741	1153	3342	Tim8	mitochondrial import inner membrane translocase subunit Tim8	1.0487
100576518	0.226553	0.940751	2214.09	1704	140	96	5098	5450	6958	6863	2413	4686	5262	555	2558	2007	4971	2580	671	3277	3970	3273	3268	LOC100576518	uncharacterized LOC100576518	NA
725797	0.226647	0.940751	2214.27	1705	5358	2923	2075	263	3874	3359	6813	2783	4375	5230	599	4882	881	824	3904	465	2925	2305	2892	LOC725797	NADH dehydrogenase [ubiquinone] 1 beta subcomplex subunit 3-like	1.2175
408418	0.227292	0.942289	2215.47	1706	4635	1292	618	5656	1796	2806	2283	83	6905	5050	2701	6583	3421	3172	6355	2678	319	4174	1202	AP-50	clathrin coat adaptor protein AP50	0.8012
410001	0.227466	0.942289	2215.79	1707	223	3561	6290	6847	3024	2918	1577	3088	2345	251	4206	1355	719	2266.5	474	4166	5678	6800	5997	LOC410001	uncharacterized LOC410001	1.1702
412475	0.22747	0.942289	2215.8	1708	284	3362	6097	2349	233	1462	6053	2660	592	7064	1953	6007	4730	1272	5657	6228	3364	278	5036	Knrl	knirps-like	NA
412234	0.22755	0.942289	2215.95	1709	2549	1960	2231	1135	3391	4873	1730	956	5436	2547	1406	1271	564	2566	2548	3370	4898	1639	4310	LOC412234	pyrroline-5-carboxylate reductase	0.9805
724207	0.227925	0.942692	2216.65	1710	6394	2854	1218	1285	947	3374	4346	2367	6979	6568	1400	1428	1405	1350	5999	279	2856	2717	1746	LOC724207	phospholipid scramblase 2-like	1.3755
409961	0.228001	0.942692	2216.79	1711	658	4417	6160	2776	3301	62	1179	480	5317	1704	4790	931	6371	5787	1504	5865	3414	4585	3129	LOC409961	heterogeneous nuclear ribonucleoprotein 27C-like	0.9346
409932	0.228101	0.942692	2216.97	1712	558	3238	3039	1006	1090	1981	2667	750	195	980	4439	5449	2074	5944	5863	6282	2495	5639	5267	LOC409932	B(0,+)-type amino acid transporter 1-like	0.8487
725980	0.22818	0.942692	2217.11	1713	5040	4100	751	87	1741	5291	6217	1638	2361	6068	243	2703	4155	896	3155	1393	5974	5765	5532	LOC725980	28S ribosomal protein S36, mitochondrial-like	1.1077
413069	0.228386	0.942992	2217.49	1714	2932	3941	1383	5120	459	4480	2333	2809	232	1114	5845	6481	566	6200	1034	5390	1729	6807	1500	CLCN7	chloride channel 7	0.9426
408766	0.228558	0.943153	2217.81	1715	2351	4292	842	2676	1753	293	2028	1130	2396	5099	1988	1151	2372	2143	3368	2373	3199	6320	6082	LOC408766	phosphatidylcholine:ceramide cholinephosphotransferase 1-like	0.8915
552361	0.228826	0.943707	2218.3	1716	5901	7022	2733	848	1884	4624	1801	3962	5358	5884	816	22	1396	835	4376	946	6906	6075	5487	LOC552361	congested-like trachea protein-like	0.9421
409595	0.229112	0.944338	2218.84	1717	3631	6668	2007	220.5	251	4279	3737	292	4353	3646	439	1672	6620	2437	2958	6898	6394	3069	3990	LOC409595	uncharacterized LOC409595	NA
725039	0.229424	0.944397	2219.4	1718	6642	5383	853	277	118	2027	3797	875	5497	6488	518	6521	6393	255	5790	2498	5231	6931	5480	LOC725039	eukaryotic translation initiation factor 4E-binding protein 1-like	0.9095
552372	0.229527	0.944397	2219.6	1719	6324	2038	3362	118	5255	5601	6396	4350	6419	3285	310	2745	5459	1247	1530	1863	699	6421	580	LOC552372	UPF0172 protein CG3501-like	0.9195
411048	0.22977	0.944397	2220.05	1720	301	5417	6458	1340	2984	3316	3642	3012	290	197	4680	5519	3204	4095	936	6516	2148	2616	3749	LOC411048	sestrin homolog	0.8945
100577101	0.230053	0.944397	2220.58	1721	530	740	3658	3706	7012	5877	5972	4917	2709	148	916	872	5638	2304	705	3123	6693	3118	3112	LOC100577101	uncharacterized LOC100577101	1.0339
725612	0.23007	0.944397	2220.61	1722	3764	475	4090	5711	3022	3611	1440	2242	5773	1169	4679	3868	4043	5199	1096	1162	989	2123	379	LOC725612	WASH complex subunit strumpellin-like	0.9184
410122	0.230709	0.944397	2221.8	1723	5572	2781	644	1244	3002	1026	1268	949	4308	6314	884	6768	6951	2077	6702	858	454	6655	2059	Gapdh	glyceraldehyde 3-phosphate dehydrogenase	0.9204
725623	0.230818	0.944397	2222	1724	4718	2721	3003	2772	1802	1830	892	5202	5396	4508	2965	3737	673	3888	1724	263	2723	657	4141	LOC725623	heparanase-like	1.1594
550921	0.230885	0.944397	2222.12	1725	1306	3002	4977	3701	2847	310	4608	3038	1373	3253	5965	4604	5842	3936	4781	1777	131	1923	720	LOC550921	ubiquitin-like protein 3-like	0.8279
725964	0.230946	0.944397	2222.24	1726	2376	6498	6612	4298	151	178	1833	3103	434	1128	5768	3958	1666	4458	4121	3104	5686	3099	3093	LOC725964	uncharacterized LOC725964	1.016
408298	0.231032	0.944397	2222.39	1727	621	6615	6886	1782	2037	1051	5098	6092	590	844	4844	254	6158	2506	453	3807	3230	6448	3415	pum	pumilio	0.8736
724966	0.231073	0.944397	2222.47	1728	2783	3994	3965	95	6376	6479	7064	7033	3930	1084	61	5995	6953	113	2570	1557	3995	3479	6649	Rpl39	ribosomal protein L39	0.7676
413171	0.231073	0.944397	2222.47	1729	1055	6709	6370	395	3802	847	5118	5484	1039	1177	1399	3169	160	2989	2606	3280	5140	5296	4005	Myo22	myosin 22	0.8383
413233	0.231215	0.944397	2222.73	1730	3391	4967	2156	5780	534	1275	79	1595	6536	3389	6734	520	6450	6919	3391	905	4453	997	4590	LOC413233	methylcrotonoyl-CoA carboxylase subunit alpha, mitochondrial-like	1.1194
100578951	0.231335	0.944397	2222.95	1731	6901	2377	1199	2021	922	6698	6929	6755	2067	2510	466	4504	1160	2062.5	1073	2811	548	2813	2806			NA
408322	0.231428	0.944397	2223.12	1732	4669	3730	166	3034	306	925	371	1766	2909	5122	2915	6850	4239	3056	4409	2585	4178	6674	1963	LOC408322	uncharacterized LOC408322	1.165
409835	0.231636	0.944397	2223.5	1733	2062	2578	1796	2759	216	6075	4278	3309	5889	5958	1491	2914	275	2023	6119	3650	1617	771	3396	LOC409835	e3 ubiquitin-protein ligase MARCH2-like	1.0493
725267	0.231663	0.944397	2223.55	1734	3231	255	3795	3859	6541	5281	6756	5461	2634	3229	3068	5745	3667	2583	3231	428	211	978	630	LOC725267	uncharacterized protein CG4449-like	1.2994
408866	0.231664	0.944397	2223.55	1735	2937	46	2825	5391	4146	5120	280	624	4865	1586	6139	2631	4927	6665	4677	4113	212	5711	5397	LOC408866	uncharacterized aarF domain-containing protein kinase 1-like	0.908
100578580	0.231714	0.944397	2223.65	1736	5288	1835	2883	1598	140	6413	6233	2348	5886	4930	764	1670	5219	584	1778	2862	1427	2860	2854			1.1571
100576117	0.231891	0.944397	2223.98	1737	5225	496	2960	2393	5676	2884	57	262	7000	2504	5555	5632	4163	3645	5364	3305	547	3301	3296			NA
408402	0.232404	0.944397	2224.93	1738	2469	5012	4349	5924	340	3117	108	43	6441	1545	6385	2403	6247	6571	3666	3832	2857	3902	2579	LOC408402	acetyl-coenzyme A transporter 1-like	0.9259
724986	0.23257	0.944397	2225.24	1739	4238	436	3102	1251	6486	908	3942	6849	1217	2307	6209	5200	5068	5881	1356	1072	393	1070	2115	LOC724986	UPF0614 protein C14orf102-like	1.1223
726030	0.232734	0.944397	2225.54	1740	6731	430	3074	6002	1595	5294	198	1026	6686	3193	6145	5108	147	6430	1966	3358	928	3354	3349	LOC726030	transmembrane protein 214-like	1.0256
412261	0.233125	0.944397	2226.25	1741	2966	1438	4280	5176	5227	6801	1362	1883	2895	2963	632	2003	821	3947	2965	82	3879	2626	5351	Rgk1	Rgk1 protein	NA
725887	0.233202	0.944397	2226.39	1742	6094	2890	4264	3062	5924	5383	1927	1962	2383	983	1161	3720	164	3362	1264	5993	3554	483	2000	LOC725887	exportin-4-like	1.2831
411675	0.233296	0.944397	2226.56	1743	1793	4485	5818	2727	5825	2632	6095	3390	2192	1210	3063	2001	2239	5075	3363	2987	4878	367	30	LOC411675	UNC93-like protein-like	0.9314
409725	0.233552	0.944397	2227.04	1744	2328	2362	3404	2003	832	3151	850	1807	5006	3205	1207	720	358	3744	3766	5169	4934	2387	6252	LOC409725	target of rapamycin complex subunit lst8-like	0.8279
411722	0.233726	0.944397	2227.36	1745	3479	2631	1374	5983	3278	1311	1396	1723	6639	2038	4780	532	2396	5635	1164	943	6949	1906	772	LOC411722	endoplasmic reticulum-Golgi intermediate compartment protein 2-like	0.8896
413186	0.233894	0.944397	2227.67	1746	2122	5979	549	4904	3457	1223	1395	488	720	4871	2809	3843	6244	323	6617	1222	2659	3578	7041	LOC413186	brain protein 44-like	0.927
412554	0.233972	0.944397	2227.82	1747	4695	1200	717	864	3338	5306	6421	4526	942	6043	2584	5361	876	1394	4538	687	741	2631	3872	LOC412554	transmembrane emp24 domain-containing protein eca-like	0.9124
413222	0.233992	0.944397	2227.85	1748	3666	1466	350	3464	3100	5400	1235	491	3057	3568	3878	5916	2220	5486	4563	6691	450	2048	718	LOC413222	lamin Dm0-like	0.9199
408963	0.234038	0.944397	2227.94	1749	1635	3586	6976	4630	104	151	3576	2175	926	6411	3036	575	1615	2921.5	5822	5614	5181	6708	3172	LOC408963	uncharacterized LOC408963	NA
726662	0.234076	0.944397	2228.01	1750	4156	3191	2416	673	6883	3702	7018	6922	3577	2084	370	2934	5946	802	505	343	3193	1300	5506	LOC726662	uncharacterized LOC726662	1.1463
408792	0.234132	0.944397	2228.11	1751	1939	4288	1941	1143	2405	1159	1279	6661	1594	858	1852	2907	5528	1924	1775	6248	1036	3741	2768	LOC408792	protein 4.1 homolog	NA
726745	0.2342	0.944397	2228.24	1752	5612	1298	3171	2975	3081	377	2848	6105	4625	3105	2243	3488	2223	1530	2379	517	3425	2639	693	Slbp	histone RNA hairpin-binding protein	1.0682
412697	0.23427	0.944397	2228.36	1753	5034	4343	712	4745	6114	5486	3126	5729	2557	4354	3291	886	317	4787	1990	2200	1426	854	351	SMSr	sphingomyelin synthase-related 1	0.8695
411983	0.23442	0.944397	2228.64	1754	3683	5034	441	6340	3837	1031	6	1246	1548	3681	6188	6743	5117	5844	3683	816	4572	5362	5105	LOC411983	putative fatty acyl-CoA reductase	1.0434
724938	0.234517	0.944397	2228.81	1755	1405	5207	5709	5052	2232	1048	5466	6387	181	3950	4937	665	462	2849	3177	1471	6770	2624	929			NA
551811	0.234744	0.944397	2229.23	1756	881	2503	2548	3849	2256	4182	2913	3013	3374	708	2468	1614	2161	3903	941	6244	1553	988	3180	LOC551811	graves disease carrier protein homolog	0.9751
726235	0.234766	0.944397	2229.27	1757	5725	6722	3180	6344	6599	3315	3951	6098	6137	1522	4620	1676	1288	2435	948	1	6061	5493	1407	LOC726235	lymphoid-specific helicase-like	NA
408404	0.234922	0.944397	2229.55	1758	5731	3015	1878	846	860	2478	2210	2046	1884	6218	1602	4978	1314	861	4108	659	3575	3596	4246	mRpL16	mitochondrial ribosomal protein L16	1.1585
408384	0.235083	0.944397	2229.85	1759	4978	1174	1574	3536	2323	4225	5147	5595	4398	2751	2187	2901	3716	867	2639	4865	3633	84	465	LOC408384	transcriptional adapter 2-alpha-like	0.926
100576151	0.235136	0.944397	2229.94	1760	3973	303	3635	2845	5392	4444	3792	6432	2461	1018	1947	1254	211	2053.5	2990	2657	3849	2654	2649	LOC100576151	uncharacterized LOC100576151	1.0517
412000	0.23558	0.944397	2230.76	1761	5713	6587	4634	6297	5019	948	3193	3210	3360	4620	1756	1060	105	3584	1340	4165	3933	1512	216	LOC412000	uncharacterized protein KIAA1841-like	1.0892
725365	0.235803	0.944397	2231.16	1762	6360	785	258	2668	1344	3250	3264	2904	6579	6025	5719	81	2070	6305	5201	666	899	6041	6530	LOC725365	probable phosphatase phospho2-like	1.0626
409006	0.235905	0.944397	2231.35	1763	935	5993	7033	6473	2093	807	3908	1705	28	875	6820	5314	6139	6865	1737	6570	5119	1701	393	Arr3	arrestin 3	NA
726965	0.236099	0.944397	2231.7	1764	313	4106	6321	7070	6018	27	6953	2397	5439	6663	6691	4506	2210	6927	112	4412	4107	1391	573			1.2582
726417	0.236114	0.944397	2231.73	1765	2781	4686	2715	2375	4070	1349	2247	2100	1569	655	2688	3732	2761	966	3033	4490	3143	1897	866	Sbp2	SECIS-binding protein 2	1.2597
412746	0.236148	0.944397	2231.79	1766	3073	6198	5205	944	3233	4661	4822	4557	1597	1938	1500	1305	2059	1517	1038	2541	4962	402	1365	LOC412746	calcineurin-binding protein cabin-1-like	0.9815
411760	0.23616	0.944397	2231.81	1767	3742	318	5101	4660	7047	5390	5140	5255	4211	4735	3757	449	1709	2476	1582	6527	3704	132	202	mGlutR2	metabotropic glutamate receptor 2	0.8728
412763	0.236199	0.944397	2231.89	1768	637	4910	3913	1678	5526	6067	210	332	5825	573	6828	2095	3727	6731	1398	1685	1179	5071	5205	SPH54	serine protease homolog 54	1.425
724329	0.236275	0.944397	2232.02	1769	4502	2707	2752	1334.5	6899	5186	1320	2924	4191	2741	943	4677	4017	905	701	1846	2708	543	1948	LOC724329	DPH4 homolog	1.1334
413357	0.236302	0.944397	2232.07	1770	1233	1418	5946	2951	4174	2417	6960	6018	109	912	5759	4171	1128	5205	2586	6993	1156	1318	843	LOC413357	ubiquitin carboxyl-terminal hydrolase 31-like	0.8838
726493	0.236363	0.944397	2232.19	1771	4690	186	2549	5385	4860	3167	2076	1838	4178	6525	5317	5754	1557	1456	1693	1985	195	6811	712	LOC726493	uncharacterized LOC726493	NA
726780	0.236574	0.944397	2232.57	1772	1504	1716	3496	5081	2025	193	5353	6506	338	547	4165	4668	4385	2918	2110	2328	1157	3788	6861	LOC726780	uncharacterized LOC726780	1.3681
411714	0.236659	0.944397	2232.72	1773	4459	578	5118	6269	783	1724	262	763	6076	3080	5953	6470	3441	5663	2439	1977	460	4349	1404	LOC411714	uncharacterized protein C05D11.1-like	1.0227
412573	0.236733	0.944397	2232.86	1774	6416	5733	3133	5555	5272	1821	2919	5675	2926	6258	3812	1371	194	4921	2892	163	5385	2400	75	LOC412573	cGMP-dependent 3',5'-cyclic phosphodiesterase-like	1.0487
551617	0.236998	0.94492	2233.35	1775	692	3358	6376	4793	820	1492	540	865	4741	2833	6523	1030	6532	6102	1629	4700	156	4213	5810	pot	papillote	0.9766
552409	0.237366	0.945854	2234.01	1776	6715	1429	1235	5670	4302	3094	4766	6988	949	4779	5191	2197	5781	1887	3865	1971	4966	54	125	LOC552409	G patch domain-containing protein 4-like	1.4173
724215	0.237615	0.946315	2234.47	1777	2070	5178	5778	1777	2280	608	1569	4641	673	2382	2991	6648	6284	1968	1515	474	5202	1698	1551	Top2	DNA topoisomerase 2	1.0064
412564	0.23789	0.946876	2234.97	1778	1979	985	4357	5550	3625	6035	1954	4913	3362	839	6561	393	2328	6756	1086	2611	369	1264	2889	Tom34	translocase of outer membrane 34	0.9395
726950	0.238606	0.947477	2236.29	1779	3685	229	390	3541	4550	6883	5948	7059	1430	3683	255	3946	7064	519	3685	5641	5012.5	221	6382	CPR25	cuticular protein 25	0.8835
410451	0.238649	0.947477	2236.37	1780	5368	5834	1538	4627	35	648	1214	32	6595	6674	4355	5457	6584	4684	5601	1959	6571	4203	2281	LOC410451	venom serine carboxypeptidase	NA
410876	0.238861	0.947477	2236.75	1781	540	5638	2554	3134	4634	6372	2278	4673	5142	590	867	4112	1344	1192	652	1377	5175	1555	4581	LOC410876	THUMP domain-containing protein 3-like	0.9998
725260	0.23887	0.947477	2236.77	1782	2352	6810.5	3558	634	2051	4388	2764	5077	394	283	1980	5724	4282	3542	6229	7013	652	6019	293	LOC725260	uncharacterized LOC725260	1.2541
409191	0.238877	0.947477	2236.78	1783	2907	166	1379	5189	4196	3114	2235	3286	5937	3854	5793	4508	2795	5775	3804	2516	246	1054	554	Uba2	Smt3 activating enzyme 2	0.9666
413226	0.238974	0.947477	2236.96	1784	1330	3559	3080	4850	6348	6852	6200	6101	956	295	3141	4053	4851	2306	1509	998	1520	467	881			NA
725368	0.238978	0.947477	2236.96	1785	6228	2752	3606	2205	4308	2711	4206	6345	4981	2866	2103	1819	2155	1977	1160	918	2754	476	319	tub	tube protein	1.464
551787	0.239136	0.947571	2237.25	1786	2906	5559	3728	1338	1663	91	4188	3095	1018	1460	4349	2176	6071	1271	2210	2180	6232	2109	4061	bbx	bobby sox	0.9716
725363	0.23942	0.948167	2237.77	1787	4705	1312	2476	6033	1390	1042	615	1792	7024	3262	4298	2469	1333	5630	1410	2600	668	2599	2592	LOC725363	isopentenyl-diphosphate Delta-isomerase 1-like	1.1306
410441	0.239583	0.948268	2238.06	1788	2042	1266	3999	1563	3598	3174	1219	928	5042	2475	551	4463	1848	2725	3422	5340	1988	2582	1468	Scamp	secretory carrier membrane protein	1.0524
726280	0.239713	0.948268	2238.3	1789	651	4254	6620	5393	427	157	2159	1583	1876	579	5853	5133	5150	5831	646	6109	2057	5791	4265	LOC726280	uncharacterized LOC726280	NA
726736	0.239892	0.948338	2238.62	1790	3138	684	6452	771	917	179	3231	5740	3350	3135	537	6505	6926	1505	3137	3335	2429	2662	5308	LanB1	laminin B1	0.947
408585	0.239999	0.948338	2238.81	1791	6015	4363	242	1180	2834	4650	3885	4768	5302	5467	521	3545	2107	163	4575	5412	1961	1871	1463	Dctn6	dynactin subunit 6	0.9558
551931	0.240215	0.948599	2239.2	1792	3971	6233	3225	524	4939	3438	4857	4481	807	5103	556	3859	533	157	4552	1982	6352	1310	5227	LOC551931	ethanolamine-phosphate cytidylyltransferase-like	0.8329
411862	0.240509	0.948599	2239.73	1793	6660	1340	3236	764	6845	3676	5953	6186	742	4609	1407	4342	5678	827	3069	658	645	1548	1114	mRpS2	mitochondrial ribosomal protein S2	1.0158
726483	0.240581	0.948599	2239.86	1794	3113	4281	4876	6056	717	2628	411	277	4691	3111	5964	6410	1927	5922	3113	675	3068	1043	1248	LOC726483	isoleucyl-tRNA synthetase, mitochondrial-like	1.1169
411795	0.240728	0.948599	2240.13	1795	3461	1318	1707	4542	2661	3439	2533	1762	4872	1303	2857	1017	195	4821	3356	4418	854	5827	2446	LOC411795	Golgi to ER traffic protein 4 homolog	0.8892
408601	0.240776	0.948599	2240.21	1796	6087	205	1557	1124	6078	4625	6481	6055	843	5120	1748	5415	2805	1038	3910	2423	302	1878	2938	LOC408601	aprataxin-like protein	1.0453
724356	0.240878	0.948599	2240.4	1797	2799	4703	5833	2445	2903	6216	4977	5105	1048	952	1613	2983	3043	1256	949	248	4958	727	3382	LOC724356	uncharacterized LOC724356	1.2641
409053	0.241116	0.948599	2240.83	1798	1608	4545	2778	2080	697	882	328	4086	2992	833	5804	5554	4605	6473	919	3288	2387	3381	2238	LOC409053	uncharacterized LOC409053	0.9529
412747	0.241228	0.948599	2241.03	1799	2288	1301	2620	4944	5108	4355	889	1521	5862	2309	3495	2404	1317	4120	1761	3686	642	6612	231	Ripk5	receptor interacting protein kinase 5	1.0656
551413	0.241575	0.948599	2241.66	1800	6554	2780	2797	439	4337	3380	3825	3092	5431	3942	1278	3361	2982	1007	3972	1296	1223	375	1811	LOC551413	u3 small nucleolar ribonucleoprotein protein IMP3-like	0.8777
100576784	0.241612	0.948599	2241.72	1801	3226	644	867	1473	4552	1106	4956	5922	633	4550	1038	5016	5537	453	3669	2745	4102	2746	2739	LOC100576784	non-histone protein 10-like	0.8637
412067	0.241621	0.948599	2241.74	1802	5715	567	2597	2725	6477	5622	6890	6477	1162	4533	2049	83	2603	667	4215	2212	405	6103	3431	CHORD	cysteine and histidine-rich domain (CHORD)-containing 1	1.0358
725345	0.241727	0.948599	2241.93	1803	3674	613	3212	57	6138	6711	6508	5350	763	5037	499	5463	4288	223.5	5926	2718	3815	1853	6789	LOC725345	ras-like protein family member 10B-like	0.8302
552485	0.241808	0.948599	2242.07	1804	4614	3431	593	5419	1349	3286	862	408	5033	6466	4433	94	638	4788	5915	2839	6178	2841	4746	Nmt	N-myristoyl transferase	0.8485
100578750	0.242058	0.949056	2242.53	1805	402	6987	6739	1690	5868	6304	4946	6373	6101	312	1141	5013	1682	1691	672	3444	146	3440	3436			NA
726457	0.242367	0.94974	2243.08	1806	574	1575	5363	4689	3748	385	4927	5280	4685	1180	786.5	1308	5166	3492	1234	2681	2232	2681	2674	LOC726457	uncharacterized LOC726457	1.1525
409136	0.24303	0.951812	2244.28	1807	2002	2712	2468	2211	1385	5911	5936	4900	185	1883	5340	1576	1960	4175	2155	6467	2841	779	897	LOC409136	inositol trisphosphate phosphatase	0.9462
550814	0.243527	0.952712	2245.18	1808	3299	3798	1897	1645	4733	3881	6702	6979	827	4050	1365	830	1042	234	3680	1347	2662	2446	4703	MrgBP	MRG-binding protein	0.9023
411496	0.243548	0.952712	2245.21	1809	1168	365	6143	4304	4645	1350	6044	2264	2300	782	4729	6398	2405	4849	1375	5767	1606	2141	282	LOC411496	uncharacterized LOC411496	NA
413912	0.24371	0.952712	2245.51	1810	1514	6387	6368	1725	582	504	913	969	1643	672	3531	5855	3523	3348	810	4653	5227	5190	6235	LOC413912	uncharacterized LOC413912	0.8645
552005	0.243798	0.952712	2245.67	1811	350	6787	3907	5813	5887	3414	6652	76	3186	1441	1817	925	2798	2802	570	6951	7074.5	1919	2656	LOC552005	uncharacterized LOC552005	0.967
726435	0.243979	0.952726	2245.99	1812	3943	3273	3905	1744	3711	2375	5824	5735	728	3247	2136	7025	6894	761	4404	3677	1214	70	717	LOC726435	signal recognition particle 72 kDa protein-like	0.9227
413065	0.244071	0.952726	2246.16	1813	5258	1651	3411	5054	1840	3980	3238	1785	6584	3120	1995	686	974	2984	1988	2221	927	676	3322	LOC413065	transmembrane protein 164-like	0.9988
410286	0.244434	0.953595	2246.81	1814	5024	1550	1206	1066	952	826	2564	3298	663	4773	2581	967	5831	3356	2944	2787	4688	4187	2887	LOC410286	probable tRNA (uracil-O(2)-)-methyltransferase-like	1.1443
411435	0.244563	0.953595	2247.04	1815	3596	2333	3061	4964	596	6681	1480	564	3177	2295	4741	251	6057	2711	1753	6431	2308	6215	491	LOC411435	coiled-coil domain-containing protein 50-like	0.9029
551350	0.24485	0.954187	2247.56	1816	5980	3026	1586	627	976	4262	765	709	6248	5250	647	4407	6587	909	6026	2009	3027	4486	1288	LOC551350	myotrophin-like	0.8463
100576374	0.24517	0.95491	2248.13	1817	5254	2119	5037	2234	7035	5945	5458	422	4060	294	1806	3903	1752	1409	176	2996	4098	2992	2985	LOC100576374	uncharacterized LOC100576374	1.1003
724465	0.245965	0.955359	2249.56	1818	5118	6123	6092	6759	1788	676	6973	22	1032	6768	4660	1499	5958	4986	6986	7017	3622	457	174			0.9325
727651	0.245978	0.955359	2249.58	1819	2665	1720	3958	1197	1030	1126	5206	5477	3907	2663	3124	1366	2458	5215	2665	2197	1967	2575	404	LOC727651	uncharacterized LOC727651	1.3043
725981	0.245978	0.955359	2249.58	1820	6472	424	2047	3962	2747	302	7047	6204	2020	4150	4959	6123	4380	1346	2996	56	2394	5035	1999			1.1955
410434	0.246204	0.955359	2249.98	1821	1529	4556	6988	1040	130	2245	937	2773	4613	6349	351.5	1991	898	2503	4666	6308	2729	6344	5452	Spx	spliceosomal protein on the X ortholog	0.8029
725718	0.246414	0.955359	2250.36	1822	5089	7061	1023	319	2307	5836	4098	3698	1980	6094	621	6820	6748	160	2190	5501	77	6921	5816			0.8058
727174	0.246661	0.955359	2250.8	1823	5366	3728	1454	5726	484	6833	633	1158	6644	5494	3625.5	748	3127	3663	5455	2838	1817	340	1130	LOC727174	nucleolar protein 11-like	1.0502
100576953	0.246953	0.955359	2251.32	1824	368	2271	4035	3159	3954	5767	6472	630	1279	6476	2275	5317	5002	2826	434	2973	312	2970	2963	LOC100576953	adenylate kinase 8-like	1.1469
413705	0.247023	0.955359	2251.44	1825	2468	6006	5146	317	124	1041	4031	7065	7049	301	5906	6279	461	6929	193	6555	6011	6720	4357	LOC413705	chitinase	1.2039
724841	0.247293	0.955359	2251.92	1826	2591	614	5715	1753.5	2730	2447	3449	4257	1889	2177	3654	354	1918	2688	3674	6366	631	2225	3547	Cp190	centrosomal protein 190kD	0.9325
100359410	0.247319	0.955359	2251.97	1827	6185	2953	2014	32	6404	6718	7039	4167	4891	6494	279	3694	3874	460	5643	118	4596	4054	4648	Cox6c	cytochrome c oxidase subunit VIc	1.3593
410363	0.247467	0.955359	2252.23	1828	526	4528	6996	5459	107	5824	3867	4457	2348	1080	401	2762	1711	1678	866	5510	5725	3420	6804	LOC410363	uncharacterized LOC410363	1.0832
100576754	0.247557	0.955359	2252.39	1829	1555	1011	4668	2293	6060	2978	3994	5980	5748	257	1445	4780	3131	2363	494	2758	885	2759	2753	LOC100576754	uncharacterized LOC100576754	1.2712
413451	0.247687	0.955359	2252.62	1830	6265	4488	4669	4301	4346	999	6938	6917	1619	1055	3974	429	1738	1321	765	5650	3693	575	696	LOC413451	uncharacterized LOC413451	1.1936
726722	0.247827	0.955359	2252.87	1831	6823	1386	4507	6375	5695	5819	2704	4988	6519	6221	5967	2463	4310	3195	243	10	7035	61	4844	LOC726722	uncharacterized LOC726722	1.4159
725055	0.247844	0.955359	2252.9	1832	5624	6683	3141	2464	4365	4704	4850	3662	6865	4496	729	4714	1077	351	2343	1955	567	365	1249	LOC725055	gamma-glutamylcyclotransferase-like	0.9468
551320	0.247905	0.955359	2253.01	1833	650	3346	6692	2575	1405	6634	5671	3884	298	1644	1171	1718	5205	3501	5125	345	6634	6790	458	LOC551320	uncharacterized LOC551320	0.992
725207	0.248068	0.955359	2253.3	1834	3224	2968	2688	5994	3895	4284	229	740	6570	3365	4329	2190	1728	5774	4914	6335	3388	115	457	Dctn4	dynactin subunit 4	NA
410200	0.248191	0.955359	2253.52	1835	2381	5282	1681	1765	2310	5717	1300	1944	4330	2046	1427	5636	2416	1781	1923	951	3922	2260	818	LOC410200	mRNA turnover protein 4 homolog	1.0167
551180	0.248309	0.955359	2253.73	1836	6734	5933	6714	42	11	95	6041	7069	6510	6746	3608	492	4768	6841	6515	3632	6244	5049	5318	LOC551180	aminopeptidase N-like	1.3688
726339	0.248414	0.955359	2253.93	1837	3876	3212	4303	1566	6047	1335	5693	7040	319	2824	2408	1217	2288	968	3040	2863	1481	2295	1082	LOC726339	protein ELYS homolog	1.2451
412929	0.248437	0.955359	2253.97	1838	6274	2716	838	5686	1690	1726	1465	500	5053	4828	6195	5541	1412	6615	4631	239	140	4156	5815	LOC412929	androgen-induced gene 1 protein-like	1.3342
551318	0.248545	0.955359	2254.16	1839	5707	4831	1554	84	6755	6708	7042	4058	4922	6526	157	5859	5509	483	3869	114	6236	1891	2671	LOC551318	uncharacterized LOC551318	1.6482
726460	0.248581	0.955359	2254.23	1840	6303	3453	4193	1352	4651	6423	6243	6468	1487	6732	383	120	4688	182	6066	1807	4887	2835	574	LOC726460	uncharacterized LOC726460	1.161
412674	0.248762	0.955359	2254.55	1841	2985	1306	4833	2195	5951	4507	3475	1538	6302	3920	2074	434	3814	1699	2529	446	733	1810	3995	aay	astray	1.0381
412936	0.24878	0.955359	2254.58	1842	4521	5495	476	5528	323	514	386	351	6383	4954	5338	2783	4036	6313	3591	1050	5087	4757	3181	CYP6AS7	cytochrome P450 6AS7	1.0246
410748	0.248796	0.955359	2254.61	1843	981	1419	6602	550.5	6658	5234	5355	5351	1946	1168	2006	484	982	2770	2204	1309	6748	3155	2743	GMCOX1	GMC oxidoreductase	0.8739
725783	0.24906	0.955778	2255.09	1844	378	1763	1169	5122	6011	264	2272	4450	6136	6803	2188	2178	2645	4647	61	3095	5050	6745	5096	LOC725783	protein msta, isoform A-like	1.1837
724450	0.249257	0.955778	2255.44	1845	362	6234	6802	3283	2437	2075	2425	439	1134	296	6177	3668	4243	6511	987	2980	3471	2977	2970			NA
412795	0.24931	0.955778	2255.53	1846	1060	4048	6154	3347	241	130	4214	799	2196	4666	3347	6838	669	3347	1203	6590	5009	4121	6427	Cad99C-like	cadherin 99C ortholog	0.8607
412282	0.249654	0.955992	2256.13	1847	1369	6071	5998	3232	5428	6904	1052	2185	2251	344	3700	118	6408	3878	3379	2397	4679	3082	380	LOC412282	leucyl-tRNA synthetase, cytoplasmic-like	0.979
411493	0.249713	0.955992	2256.24	1848	5594	3751	2099	4321	5388	6953	4594	2755	5458	2394	3477	18	2768	1682	4686	4807	75	1457	6125	LOC411493	protein transport protein SFT2-like	0.8887
410098	0.249771	0.955992	2256.34	1849	2206	2408	3636	2089.5	942	709	3898	1971	2303	1099	1643	5545	1243	252	6088	5212	4284	4442	5740	LOC410098	WD repeat and FYVE domain-containing protein 2-like	0.8226
725712	0.249989	0.956041	2256.73	1850	5921	2080	2254	166	888	4149	6340	5178	4596	6248	291	6024	6463	531	3771	1268	1309	3590	2404	Ndufb6	NADH dehydrogenase (ubiquinone) 1 beta subcomplex, 6, 17kDa	1.3789
551796	0.250054	0.956041	2256.84	1851	1333	774	7076	591	4010	15	2499	4976	4312	5184	6405	4530	451	7020	4962	3304	4664	2357	4359	LOC551796	cationic amino acid transporter 4-like	0.94
411936	0.250302	0.956473	2257.28	1852	5385	2994	194	1429	5459	1437	6094	5828	3506	5328	1948	2763	2481	1188	4352	240	2997	3073	1472	LOC411936	prefoldin subunit 5-like protein	0.9478
413520	0.25064	0.957246	2257.88	1853	4445	4594	4074	2621	1627	4296	5648	5984	3414	2503	2130.5	560	499	899	4425	5534	1407	3460	187	MED4	mediator of RNA polymerase II transcription subunit 4	0.867
551987	0.250984	0.958044	2258.49	1854	1935	98	2456	3683	4373	267	3480	3501	1618	5007	3859	400	6251	3617	4180	4240	1149	6473	5805	LOC551987	putative RNA-binding protein Luc7-like 2-like	0.8029
413711	0.251183	0.958286	2258.85	1855	4098	2718	1704	639	2390	3735	1946	3122	5061	4582	323	2326	4683	703	2402	2573	868	5778	4528	LOC413711	kidney mitochondrial carrier protein 1-like	0.8856
410756	0.251597	0.959347	2259.59	1856	315	3233	6350	3360	542	6785	4564	2141	3313	732	3360	820	3340	3360	2923	129	5169	6712	6956	LOC410756	uncharacterized LOC410756	0.9252
726850	0.251898	0.959506	2260.12	1857	124	6857	1953	3885	3755	5338	5319	1011	176	7027	4111	2002	3558	2378	7048	628	6478	899	3467	LOC726850	cytochrome b5-like	1.1483
412975	0.252277	0.959506	2260.8	1858	2088	2495	2567	4486	3553	3022	2279	1316	4953	3801	2977	3692	82	4926	4487	1793	797	1563	3326	LOC412975	e3 ubiquitin-protein ligase parkin-like	0.9426
724128	0.252331	0.959506	2260.89	1859	5912	2652	521	1213	3005	2903	1966	496	6395	5524	3184	1441	6641	934	3473	584	2386	3983	3298	p16-ARC	Arp2/3 protein complex subunit p16	0.9396
726749	0.252473	0.959506	2261.14	1860	1885	2928	226	1871.5	5672	1399	2524	1585	2469	6733	417	3157	1258	1156	5594	4237	2930	4884	6748			NA
410879	0.252808	0.959506	2261.73	1861	1291	1540	4986	5202	3104	5897	3399	3915	2389	383	3131	1328	630	1822	1954	2867	3043	1995	2908	U3-55K	U3 small nuclear riboprotein factor 55K	0.9401
726368	0.252833	0.959506	2261.77	1862	3936	3185	1638	5213	113	4694	1224	287	3405	4345	3995	5558	3361	4515	4685	6036	2471	178	4388	LOC726368	zinc finger protein 658-like	0.8592
408494	0.252882	0.959506	2261.86	1863	3779	2221	4219	1164	3495	3486	6526	178	3651	6142	1165	4152	4660	2743	6117	6201	5960	33	900	SPH19	serine protease homolog 19	1.2032
409628	0.25308	0.959506	2262.21	1864	4818	1283	6955	109	194	3602	3192	4116	4444	470	1765	6782	6525	5047	1218	6731	1371	6699	2042	CDase	neutral ceramidase	0.9166
100577920	0.25313	0.959506	2262.3	1865	249	6391	6841	4379	3288	4878	2961	3408	339	417	6356	7043	2774	3877	164	3354	1684	3350	3345	LOC100577920	uncharacterized LOC100577920	1.0608
726120	0.253197	0.959506	2262.42	1866	6473	3646	392	82	6284	6694	6614	1893	4177	6758	177	6312	6471	1259	5260	382	5557	2643	1801	ATPsyn-Cf6	ATP synthase-coupling factor 6, mitochondrial	1.1274
410039	0.253242	0.959506	2262.5	1867	2100	4529	4324	678	3567	3492	4113	3580	2357	1634	348	6598	2839	211	5692	2935	1368	5437	1622	LOC410039	cysteine desulfurase-like protein	0.9224
100577845	0.253265	0.959506	2262.54	1868	155	3046	3655	6051	6242	5502	5544	2497	1004	1125	3022	355	3092	5280	355	3099	5291	3094	3088	LOC100577845	membrane metallo-endopeptidase-like 1-like	1.3616
414012	0.253469	0.95974	2262.9	1869	5223	6579	4708	2789	1327	403	281	531	6167	2528	6428	3669	2274	6780	2283	1137	6242	1554	1066	Nhe1	Na[+]/H[+] hydrogen exchanger 1	0.8824
409051	0.253598	0.95974	2263.13	1870	490	3855	6937	1073	150	911	5384	7018	707	807	4274	6429	5444	3316	1878	5459	4697	1997	2778	Ank	ankyrin	NA
551071	0.25388	0.960295	2263.62	1871	879	3030	6684	2897	1617	1601	3485	1832	276	1542	4257	5098	5424	2088	821	4610	6282	2605	998	LOC551071	bromodomain adjacent to zinc finger domain protein 2B-like	NA
410120	0.254236	0.961127	2264.26	1872	5481	1423	619	321	5845	4504	6809	2101	3445	6575	656	5570	5561	290	4783	713	2235	4196	2224	Trx-1	thioredoxin 1	0.8484
726419	0.254831	0.961221	2265.31	1873	1747	290	2533	5460	6166	3260	483	176	6256	1312	6191	1803	3830	6215	2898	4335	3629	5486	856	LOC726419	beta-1,3-galactosyltransferase	0.9946
412195	0.255026	0.961221	2265.65	1874	3959	2443	2594	2614	3424	5992	1660	2127	4206	2231	1292	1378	731	2678	1021	2538	1105	2134	5905	Bzd	buzidau	1.1092
552678	0.255094	0.961221	2265.77	1875	5812	5798	805	2841	1995	1007	1027	170	2382	5827	1331	5178	5031	1843	6530	657	3582	5089	2993	LOC552678	enolase-like	NA
725479	0.255143	0.961221	2265.86	1876	244	4816	5137	6639	2255	409	4638	2124	5377	4936	1796.5	3769	202	5111	118	5759	5595	6290	3476	DNAH5	dynein, axonemal, heavy chain 5	NA
410875	0.255164	0.961221	2265.9	1877	4571	4535	1440	3247	5898	666	7017	6934	1085	2843	3263	4213	1002	750	1898	3306	1399	859	1262	LOC410875	ribosome production factor 1-like protein	0.9295
726941	0.255578	0.961221	2266.63	1878	5602	2732	5263	730.5	1174	760	947	2621	2774	2159	4202	6099	674	4395	1212	2223	2734	4011	3229	LOC726941	retinal-specific ATP-binding cassette transporter-like	1.0743
550716	0.255629	0.961221	2266.72	1879	3343	1784	5812	2933	902	4408	321	773	5913	3213	5591	319	458	5514	5422	2081	2226	5193	5053	LOC550716	clathrin heavy chain-like	0.805
551101	0.255635	0.961221	2266.73	1880	6440	2098	3273	3456	283	4636	139	2414	3016	3768	4426	2223	2158	5476	2194	1974	2707	1571	3455	LOC551101	probable phenylalanyl-tRNA synthetase beta chain-like	0.9787
725832	0.255765	0.961221	2266.96	1881	28	6156	1000	5860	6238	7013	4557	3443	1148	5671	6800	4326	1286	2736	295	5936	3533	1669	1175	B-gluc2	beta-1,3-glucan recognition protein 2	1.2371
724493	0.255885	0.961221	2267.17	1882	4789	2553	895	1788	4678	2066	5004	6391	2931	2075	1809	3059	2423	1089	1690	1066	2557	1863	1232	mRpL1	mitochondrial ribosomal protein L1	1.4012
411529	0.255946	0.961221	2267.28	1883	5996	107	4480	2457	4018	4106	3715	6479	5718	4549	846	3829	5690	1542	5066	31	1761	6766	1465	LOC411529	maternal embryonic leucine zipper kinase-like	0.9155
413948	0.256291	0.961221	2267.88	1884	578	225	526	5643	3918	4964	1462	4845	5506	404	5390	1163	2018	5381	4439	5626	2582	1599	6880	Tektin-C	tektin C	0.9378
413917	0.256359	0.961221	2268	1885	5008	3161	670	2119	6860	6462	1354	3649	4091	1818	2047	2104	2833	1932	1644	4297	4144	164	1380	LOC413917	alpha-1,2-mannosyltransferase ALG9-like	0.9065
726698	0.256409	0.961221	2268.09	1886	5245	236	3316	4411	1805	3811	382	1247	6681	3791	6327	1858	152	6667	4213	2453	2109	6063	2419	SP13	serine protease 13	1.28
410068	0.256435	0.961221	2268.14	1887	4082	1868	349	625	3565	4277	3594	3982	395	5983	1096	1751	7005	1461	6262	1703	798	6340	6298	Obp10	odorant binding protein 10	0.8762
725951	0.256554	0.961221	2268.35	1888	5447	447	3988	2604	6093	5223	1557	3400	5108	1152	1239	3083	1473	2648.5	934	1381	1592	5957	1255	mus81	mus81 protein	NA
551826	0.25657	0.961221	2268.38	1889	1018	6339	6609	1995	5070	2656	4616	4909	214	622	5175	1382	557	4054	868	3787	5479	981	5817	LOC551826	uncharacterized LOC551826	1.0196
409084	0.256922	0.96203	2269	1890	767	5220	6756	1375	4981	168	2725	5596	1567	1086	4970	131	2428	4957	681	6256	6351	6005	5607	LOC409084	uncharacterized LOC409084	1.0091
724513	0.257142	0.962343	2269.39	1891	3754	4665	2815	4583	1409	5044	2654	1101	5374	970	2279	4139	1153	2955	974	1310	2888	2254	886	LOC724513	zinc finger protein 62-like	1.1536
100577344	0.257331	0.962541	2269.72	1892	2169	378	3921	1195	5588	6383	5249	1033	5840	4193	1136.5	5088	5615	969	496	2931	815	2928	2921	LOC100577344	gametocyte-specific factor 1-like	1.3413
551331	0.257681	0.963344	2270.33	1893	3592	2705	5971	538	656	2365	82	3597	2605	3711	2837.5	4300	807	4933	2388	4112	4521	6523	3002	LOC551331	splicing factor 3B subunit 1-like	0.8078
724842	0.258308	0.965179	2271.43	1894	6691	3465	3076	4956	6711	993	6948	6985	1375	806	4300	6171	3741	3592	333	1395	3467	240	337	LOC724842	uncharacterized LOC724842	1.1685
412670	0.258648	0.965723	2272.02	1895	6570	1525	6386	5606	452	174	373	1057	6520	6224	987	4173	2533	1844	5763	1693	5110	2586	5282	LOC412670	probable phosphoserine aminotransferase-like	0.9904
100577531	0.258932	0.965723	2272.52	1896	3918	1191	6906	1882.5	6315	5200	4462	6663	266	7025	603	4685	332	349	6732	3544	549	3539	3536			NA
724501	0.25907	0.965723	2272.76	1897	956	2939	5405	2896	586	417	4519	3683	2939	1149	4477	3617	314	5478	2058	6155	809	6861	5030	Axin	Axis inhibition protein	0.8732
726863	0.259299	0.965723	2273.16	1898	791	250	5154	3393	4958	6977	5687	5560	3018	553	2649	4485	1850	2156	537	764	3945	2847	4331	LOC726863	sulfotransferase 4A1-like	1.1777
552176	0.25937	0.965723	2273.28	1899	3218	1523	4931	2040	659	2882	624	1254	6139	3216	5452	89	1856	6426	3218	1302	4733	5197	6927	LOC552176	acyl-CoA Delta(11) desaturase-like	0.9941
413758	0.259377	0.965723	2273.3	1900	3985	5410	3599	5719	5877	75	6783	5238	2763	3173	5025	7011	2600	2890	2595	2194	2926	98	227	LOC413758	u3 small nucleolar RNA-associated protein 14 homolog A-like	1.2209
411599	0.259409	0.965723	2273.35	1901	3169	4757	3871	7058	6933	7074	6725	102	378	5408	7050	4358	4724	6992	6459	6797	1144	38	109	LOC411599	uridine phosphorylase 1-like	0.8861
551042	0.259679	0.9662	2273.82	1902	6476	1768	1367	149	6552	6350	7033	6900	2860	6467	276	4252	2813	168	4635	414	2071	5667	5519	LOC551042	NADH dehydrogenase [ubiquinone] 1 alpha subcomplex subunit 6-like	1.1999
100577972	0.259928	0.9662	2274.26	1903	1005	5405	6212	3486	550	1091	1936	4248	645	605	4546	6049	3615	5504	489	2883	4163	2881	2875	LOC100577972	uncharacterized LOC100577972	NA
410947	0.25998	0.9662	2274.35	1904	1195	6127	5786	3881	1520	1940	4350	2980	3346	4260	3377	6818	109	2573	3909	2162.5	5706	6971	31	Tdc1	tyrosine decarboxylase 1	0.8378
726423	0.26015	0.9662	2274.65	1905	3518	826	1895	1541	2610	1677	4817	2533	4033	2206	3121	2419	1489	4716	6323	6657	145	1372	3377	Pain	transient receptor potential cation channel protein painless	1.2254
409041	0.260592	0.9662	2275.41	1906	3669	6384	3817	4416	480	6936	1689	212	6081	2164	549	3914	534	1424.5	4864	4049	3260	1556	6015	LOC409041	transmembrane protein 115-like	0.8457
552237	0.260658	0.9662	2275.53	1907	4694	3706	625	2893	6441	2532	5492	3246	4660	3239	2690	6277	2744	1848	2541	285	1852	1970	195			0.9899
412020	0.260678	0.9662	2275.56	1908	5874	335	4238	3720	486	369	501	1687	6597	6513	6635	5204	3918	6826	3283	1498	768	1398	6183	LOC412020	peroxisomal acyl-coenzyme A oxidase 3-like	1.0085
726146	0.260754	0.9662	2275.7	1909	6766	3603	2151	123	6412	6155	6896	2737	2897	6413	222	2561	5876	166	3908	954	3605	4191	2187	Ndufb2	NADH dehydrogenase (ubiquinone) 1 beta subcomplex, 2, 8kDa	1.5209
725649	0.260766	0.9662	2275.72	1910	2121	3447	4803	3372	138	1002	4314	1889	615	6471	3372	4522	5877	3372	2662	108	6791	3190	6103			1.1822
724462	0.261497	0.966523	2277	1911	3380	277	4994	6634	6642	4035	4319	3818	5180	3378	2430	1678	1602	2153	3380	176	131	3480	6738	Or78	odorant receptor 78	NA
409930	0.261645	0.966523	2277.25	1912	5527	4842	1158	207	5142	6049	6693	6254	826	6517	251	2612	6550	96	4644	1220	1842	5911	5403	LOC409930	putative ATP synthase subunit f, mitochondrial-like	1.1973
410129	0.261675	0.966523	2277.31	1913	3381	5291	4067	3503	1077	112	1756	321	4804	2290	2481	3315	4231	936	3753	2537	4340	3941	6112	Csnk1a1	casein kinase 1, alpha 1	0.8483
726118	0.261759	0.966523	2277.45	1914	6781	3569	4360	103	6422	6798	7056	5585	5371	6576	126	6993	527	581	5597	231	3880	1832	3779	LOC726118	uncharacterized LOC726118	1.2472
100577341	0.261771	0.966523	2277.47	1915	6856	4276	976	247	6997	5684	6944	5011	4236	1260	375	3796	3947	1215	71	3554	5469	3549	3546	LOC100577341	uncharacterized LOC100577341	1.0701
410612	0.261916	0.966523	2277.73	1916	1682	4885	3980	4552	2776	6836	3581	253	4289	738	1488	3757	1364	2694	5642	3138	3837	941	583	LOC410612	solute carrier family 25 member 44-like	0.9164
412467	0.261938	0.966523	2277.76	1917	3295	3179	1262	7063	2926	564	3525	2701	372	5095	6954	6476	2752	6347	4209	442	314	1038	4678	LOC412467	bifunctional purine biosynthesis protein PURH-like	0.9193
551053	0.262091	0.966523	2278.03	1918	6339	3021	50	6609	3929	456	2990	387	5032	6878	5109	3005	3005	6776	6949	385	5614	4366	668	LOC551053	facilitated trehalose transporter Tret1-like	1.2724
100576805	0.262463	0.966523	2278.68	1919	718	6343	3653	651	2575	22	2836	5744	594	1442	4316	3318	6324	6384	4727	3452	6520	3448	3443	LOC100576805	uncharacterized LOC100576805	0.8666
726721	0.262485	0.966523	2278.71	1920	6625	4433	1146	294	1648	5852	6803	4790	5028	6597	1094	179	5598	1059	4457	365	2044	2815	5579	LOC726721	protein transport protein Sec61 subunit gamma-like	0.7991
413400	0.262486	0.966523	2278.72	1921	5753	3355	2251	5134	3995	3699	1011	4875	5237	1063	2517	1666	2936	4167	799	356	4112	1122	1027	mre11	meiotic recombination 11	1.1227
408957	0.262733	0.966523	2279.15	1922	719	6535	6421	4800	6111	6178	6488	4836	206	1346	2505	906	408	3495	1506	7018	6479	1243	479	LOC408957	uncharacterized LOC408957	1.0214
409102	0.263269	0.966523	2280.08	1923	4989	1616	3062	470	674	1869	729	4497	1629	6129	945	5121	1698	868	3187	6134	3422	6098	4544	LOC409102	tRNA-dihydrouridine synthase 1-like	1.0024
413259	0.263464	0.966523	2280.42	1924	2460	319	6578	5491	6107	4385	6142	5348	6807	3024	788	607	90	398	6498	6217	1392	1892	6780	bib	big brain	0.9541
551263	0.263477	0.966523	2280.45	1925	2260	4525	2714	3331	4507	2174	5052	794	2785	170	5364	1500	4587	3770	147	5644	6328	871	5796	LOC551263	monocarboxylate transporter 12-like	1.0726
411576	0.263626	0.966523	2280.7	1926	4995	1576	1116	3828	1919	1970	90	2248	4172	6162	1443	4794	4581	3440	6439	328	1805	4825	4795	Pgk	phosphoglycerate kinase	0.9451
406139	0.263657	0.966523	2280.76	1927	657	2726	4195	4045	2849	3037	5645	3265	3924	340	918	5254	2120	882	257	4069	5547	3001	6266	Ank-1	ankyrin	0.891
100577002	0.263715	0.966523	2280.86	1928	5231	4563	86	6765	1233	3967	736	838	4971	4269	6913	5542	133	6666	4871	3584	943	3580	3577	LOC100577002	multiple inositol polyphosphate phosphatase 1-like	1.1058
412791	0.263768	0.966523	2280.95	1929	826	817	5772	2890	6914	6645	5757	5473	5335	621	3545	2222	102	3968	767	1520	5759	3507	1572	LOC412791	uncharacterized LOC412791	1.6312
725134	0.264007	0.966523	2281.36	1930	4596	2812	1804	2827	7019	4709	4750	4412	4108	3363	351.5	4669	65	2713	6044	4670	1897	241	2714			1.0044
725871	0.26417	0.966523	2281.65	1931	1357	1574	3661	446	5213	3771	4934	4830	2460	2850	613	4885	2030	1176	1984	2482	2289	4267	1627	LOC725871	uncharacterized protein C11orf46 homolog	0.9872
410167	0.264186	0.966523	2281.67	1932	587	6119	737	6032	7016	5821	5606	4563	1534	1553	5384	6677	296	603	5124	1190	1221	628	5376	LOC410167	sorbitol dehydrogenase-like	1.0743
409308	0.264532	0.966523	2282.28	1933	6459	2538	2698	662	2484	2564	4343	3735	5321	6058	865	106	6552	236	4478	2198	3272	2440	5930	LOC409308	small ubiquitin-related modifier-like	0.794
410330	0.26465	0.966523	2282.48	1934	3922	2667	1829	4436	1204	2477	344	236	5601	2945	5165	4688	349	6049	3959	1723	4561	3261	3671	LOC410330	phosphatidylserine synthase 1-like	0.878
552373	0.264747	0.966523	2282.65	1935	2235	3278	4231	3207	1772	4989	2172	2015	6831	887	3027	4935	5275	5522	1058	4317	2119	10	6584	LOC552373	dolichyldiphosphatase 1-like	1.0522
494503	0.264808	0.966523	2282.76	1936	2242	312	165	726	924	4664	5555	7003	5320	5507	1403	4554	6364	414	6963	3031	5624	2822	2787			0.8384
410432	0.264908	0.966523	2282.93	1937	265	4147	5068	6334	236	5758	606	1139	6547	7034	6696	6112	1069	6331	107	528	5515	7049	6987	LOC410432	L-threonine 3-dehydrogenase	0.8816
551165	0.264972	0.966523	2283.04	1938	1587	3473	4699	3514	1797	1695	3283	1677	398	2149	4109	2229	6299	4087	6558	6843	792	1036	572	inx3	innexin 3	0.8862
550924	0.264997	0.966523	2283.08	1939	2663	2897	783	1365	1341	4382	2821	3522	3513	4285	254	551	5785	866	4137	6324	1489	5253	6237	CstF-64	cleavage stimulation factor 64 kilodalton subunit	0.8555
551217	0.265215	0.966523	2283.46	1940	2464	1087	1357	2941	2349	1696	3976	2134	5509	811	4216	2273	5114	4745	5472	2155	550	1195	2236	LOC551217	high affinity copper uptake protein 1-like	1.0327
552308	0.26531	0.966523	2283.62	1941	6243	1856	1232	1289	5446	627	5823	4600	3922	6529	957	581	1316	1327	3175	1708	3613	1334	5956	LOC552308	zinc finger CCHC-type and RNA-binding motif-containing protein 1-like	0.9649
551778	0.265338	0.966523	2283.67	1942	2177	5749	5143	5078.5	6336	3254	2915	6654	2108	1886	1330	1633	1091	1859	2970	4388	4554	3997	12	LOC551778	uncharacterized LOC551778	0.8767
411707	0.26536	0.966523	2283.71	1943	5567	390	1377	6416	5043	5253	2475	4839	5920	4220	4555	511	1721	2889	1200	1938	968	608	2707	LOC411707	probable glutamyl-tRNA synthetase, mitochondrial-like	1.0155
409821	0.265654	0.967094	2284.22	1944	453	6551	6865	2576	92	4680	3548	6930	61	1590	6072	5857	6805	5085	465	1737	6313	6264	3091	IGFn3-2	immunoglobulin-like and fibronectin type III domain containing 2	NA
100576970	0.266395	0.969296	2285.51	1945	4020	6442	3712	2041	5942	3752	5655	6219	2587	268	1268	2250	274	2898	148	3184	5762	3179	3173			NA
551545	0.266682	0.969346	2286.01	1946	1395	3844	3591	6039	4261	4092	149	1408	3227	2971	5328	166	5176	5353	890	3845	4840	2044	1964	LOC551545	reticulon-4-interacting protein 1 homolog, mitochondrial-like	1.0203
551437	0.266683	0.969346	2286.01	1947	2415	1280	5043	6149	31	3046	4241	830	4942	6899	6959	4649	2022	6993	6367	383	6295	139	6267	LOC551437	a-N-acetylglucosaminidase	1.0887
726025	0.26702	0.970071	2286.6	1948	5575	3702	3041	729	5158	1149	3789	1563	1282	4171	2057	2363	5776	3271	4387	1673	1463	390	2022	LOC726025	uncharacterized LOC726025	1.1222
411189	0.267358	0.97044	2287.19	1949	1319	4449	6066	1502	6852	221	5781	4736	1263	5200	311	1593	5751	987	6782	1219	6755	437	6716	LOC411189	l-lactate dehydrogenase A-like 6A-like	0.9622
410856	0.26751	0.97044	2287.44	1950	6197	537	3622	2256	4226	4093	3762	5928	5701	3657	1281	4231	6005	1471	606	1069	996	1418	702	mRpS29	mitochondrial ribosomal protein S29	1.2116
727234	0.267534	0.97044	2287.49	1951	6492	3175	2303	383	3500	5369	6242	4528	6106	5319	208	2715	405	981	2306	1730	3178	4559	1654	LOC727234	cytidine deaminase-like	1.0723
551855	0.26767	0.97044	2287.72	1952	4753	4764	1873	3307	3477	6103	5134	4291	6487	1075	2421	1989	835	2019	2010	500	1734	1314	793	LOC551855	exosome complex exonuclease RRP45-like	0.9918
409839	0.267854	0.970611	2288.04	1953	1872	3786	3747	640	1389	3019	1364	5167	361	1639	2771	2557	4484	1301	3168	5682	4738	5335	1209	Upf1	regulator of nonsense transcripts 1	0.9084
412196	0.268033	0.970761	2288.35	1954	6458	4846	99	3411	6122	6693	710	1178	3823	3836	1329	6814	2703	742	375	5372	5516	2898	2181	LOC412196	uncharacterized LOC412196	1.0339
409521	0.268496	0.971754	2289.15	1955	5898	2013	1098	2412	1038	1397	1964	853	6689	4093	2081	3566	4744	2733	4903	4201	3994	436	945	LOC409521	hsp70-binding protein 1-like	0.9839
725859	0.268582	0.971754	2289.29	1956	1642	3009	2162	2156	5689	2835	5204	3930	5873	2621	1248	856	1973	776	2732	1188	1543	1172	6083	LOC725859	uncharacterized LOC725859	1.1729
410309	0.268919	0.972479	2289.88	1957	318	4473	7070	3719	1786	689	6611	7012	59	730	5912	6097	6344	4204	2566	6979	1944	6250	357			0.9119
411348	0.269081	0.972566	2290.16	1958	2032	2873	6585	1005	244	537	1095	3669	1131	3533	2184	3546	6359	1949	4017	6620	1076	5293	5822	Gmap	golgi microtubule-associated protein	1.2315
100578230	0.269535	0.973712	2290.93	1959	4800	240	5494	4652	5259	6902	6189	4028	1863	5485	2862	3650	4939	3315	975	6586	1325	273	64	Or115	odorant receptor 115	1.0491
550875	0.269766	0.97383	2291.33	1960	6154	6109	508	334	1235	5009	2187	4195	6010	5919	350	1842	6503	149	6527	2405	6044	2377	3828	mbf1	multiprotein bridging factor 1	0.8352
408844	0.27001	0.97383	2291.75	1961	2066	6457	6868	2178	998	2646	5883	4323	57	1282	5281	6151	6172	3183	1355	7075	983	677	1748	puc	puckered	0.9292
551087	0.270079	0.97383	2291.87	1962	3108	786	3545	5721	4278	5681	427	1560	5642	1773	4960	1230	196	4897	2095	1813	970	6752	5969	LOC551087	periodic tryptophan protein 2 homolog	0.9964
100578006	0.270154	0.97383	2292	1963	4741	5226	218	1605	4746	5543	1208	346	4593	5625	608	4552	1878	588	6638	3114	4653	3109	3103	LOC100578006	inorganic pyrophosphatase-like	0.9345
412552	0.270256	0.97383	2292.18	1964	4732	4978	4034	1265	2919	5817	5856	3510	1436	3972	873	5218	1707	602	3267	3241	2916	3965	51	twin	twin protein	0.981
725357	0.270445	0.974016	2292.5	1965	6885	3345	1343	480	6732	4083	6434	5716	3399	6356	691.5	5975	2907	1357	353	3267	3347	469	733	LOC725357	coiled-coil-helix-coiled-coil-helix domain-containing protein 1-like	1.6033
551047	0.270907	0.975184	2293.29	1966	5653	1808	352	2383	4043	4828	739	5389	2149	5258	1240	6667	1298	637	6014	953	2307	3472	2987	LOC551047	tetratricopeptide repeat protein 1-like	1.189
409508	0.271423	0.976543	2294.17	1967	2805	2689	1887	5140	822	5689	3590	1751	6633	6239	1182	903	1219	1761	5139	2682	3484	479	1516	LOC409508	s-adenosylmethionine mitochondrial carrier protein-like	1.02
408406	0.271719	0.976576	2294.68	1968	4203	195	6418	2569	5881	6531	6788	2998	2612	4491	1218	3319	3725	573	327	7070	206	2056	6821	Cdk4	cyclin-dependent kinase 4	0.9605
725376	0.271862	0.976576	2294.92	1969	5748	927	3338	5887	6719	3895	6636	6685	1237	349	4835	2951	2655	1878	472	2786	3695	2647	149	LOC725376	uncharacterized LOC725376	1.3432
100576487	0.2719	0.976576	2294.99	1970	6812	187	2966	2004	5944	4367	6313	6927	6587	3571	672	1687	6472	492	824	3450	291	3446	3441	LOC100576487	apoptosis regulatory protein Siva-like	1.0943
725485	0.27203	0.976576	2295.21	1971	725	5013	6448	6582	4573	348	1227	4435	574	2112	3868	1464	919	5246	1537	2876	4454	2873	2868	LOC725485	regulator of G-protein signaling 11-like	NA
412613	0.272244	0.976576	2295.58	1972	2810	2567	1186	4554	1397	1196	3484	4355	2900	4741	4303	2434	2248	3970	2808	1091	2570	669	1076	LOC412613	CDK-activating kinase assembly factor MAT1-like	0.8789
552358	0.272279	0.976576	2295.64	1973	1655	1053	2242	7013	1680	1270	6331	1905	563	1134	6891	5895	6228	5846	320	3055	1191	3050	3044	LOC552358	low-density lipoprotein receptor-related protein 2-like	0.8897
408696	0.272398	0.976576	2295.84	1974	1210	355	3376	3556	3204	1593	5558	1089	1752	6851	4977	6609	6827	2946	6955	1712	33	3049	4757	LOC408696	uncharacterized LOC408696	1.6191
552827	0.272567	0.976688	2296.13	1975	6706	2876	4543	191	6490	4441	6894	6534	3483	5546	198	4025	4331	240	1800	558	1507	2293	5989	SmG	small ribonucleoprotein G	0.8126
100578047	0.273052	0.977881	2296.96	1976	330	543	5325	1612	6988	7050	1552	6308	5673	6919	1033	1209	574	871	1648	3300	6786	3296	3290	Or10	odorant receptor 10	1.1079
100576700	0.273235	0.977881	2297.27	1977	875	6926	7004	6766	2033	1488	6870	4947	133	2799	2533	2688	4723	299	342	3405	5132	3400	3397	LOC100576700	neurogenin-3-like	0.8002
724583	0.273411	0.977881	2297.57	1978	1223	3873	3403	2830	4625	5934	1299	737	6890	6928	4999	4437	6662	4756	6748	484	13	740	5789			0.8982
552355	0.273576	0.977881	2297.85	1979	5164	3577	5083	5024	979	5376	363	207	5412	2128	6339	3500	3783	6460	2031	2372	1040	704	1784	LOC552355	DIS3-like exonuclease 2-like	1.1578
552607	0.273851	0.977881	2298.32	1980	6589	2602	2522	1742	2818	6220	3906	5893	925	5417	1690	2309	5777	921	4185	2371	693	567	597	LOC552607	DNA-directed RNA polymerase III subunit RPC6-like protein	0.861
406088	0.273897	0.977881	2298.4	1981	6960	3681	6785	6934	986	7	9	4451	7068	7030	528	7035	2618	5721.5	7020	3324	7060	6907	7024	Vg	vitellogenin	1.4314
409499	0.274118	0.977881	2298.78	1982	5427	6850	1346	5796	6812	6470	612	1183	3723	399	4699	4396	6642	1303	75	4090	6795	329	4383	LOC409499	UDP-glucose 4-epimeras	0.8542
413138	0.274141	0.977881	2298.82	1983	4259	3492	5184	1631	1279	2473	61	100	6343	3342	6010	2398	1312	6345	6167	5353	3855	1976	4762	LOC413138	probable phospholipid-transporting ATPase IIB-like	0.8526
725684	0.274246	0.977881	2299	1984	2911	2420	1486	4099	5351	2179	5067	3434	1235	5100	2251	540	997	974	4304	2731	1307	3544	2100	LOC725684	COMM domain-containing protein 10-like	0.9785
100577001	0.274282	0.977881	2299.06	1985	6313	1431	351	5735	116	4531	6610	2914	4817	6366	1350	1073	2387	3464	491	3281	6339	3277	3272	LOC100577001	uncharacterized LOC100577001	1.3556
100576572	0.274592	0.978074	2299.59	1986	6314	222	1292	6452	2957	2804	526	1331	6467	2129	3994	6197	5441	3715	2482	3161	204	3156	3151	LOC100576572	serine/threonine-protein kinase RIO1-like	0.9358
725743	0.274686	0.978074	2299.75	1987	6565	230	1282	392	6191	457	6816	7024	3076	6433	1237	2268	5086	1011	6131	1732	1740	3293	4171	Srp9	signal recognition particle 9 kDa protein	0.8429
408894	0.274751	0.978074	2299.86	1988	1539	2739	6489	2697	442	241	4691	661	1288	2603	5016	2300	4718	1918	2153	5928	2522	5614	4836	LOC408894	protein groucho-like	0.8814
409333	0.274926	0.978196	2300.16	1989	2081	6427	1833	2265	1835	1271	1858	489	5279	1589	3355	215	1553	3396	4417	2175	4843	7025	6088	LOC409333	CAAX prenyl protease 2-like	0.9584
408333	0.275195	0.978196	2300.62	1990	1061	5474	6518	1587	485	2253	3315	304	913	1264	3898	3810	6419	2752	1336	5113	6081	4942	1824	LOC408333	uncharacterized LOC408333	NA
552747	0.2752	0.978196	2300.63	1991	3362	2418	2020	6076	612	2818	176	134	6006	4684	5819	1992	6195	6163	5438	370	2838	4351	5975	LOC552747	glucosidase 2 subunit beta-like	1.0288
413372	0.275908	0.978199	2301.84	1992	2917	3282	1730	1220	3035	755	4425	5323	690	2914	1551	705	6398	3410	2916	445	5671	3723	5286	LOC413372	putative glutamate synthase [NADPH]-like	0.8947
409427	0.275915	0.978199	2301.85	1993	5298	2305	896	1376	2382	2421	2007	3139	5494	5211	1106	1918	3756	982	4578	1509	2405	3972	937	LOC409427	peptidyl-prolyl cis-trans isomerase E-like	0.8476
727239	0.276351	0.978199	2302.6	1994	1147	1919	1324	1382.5	4303	5415	3775	6815	3772	3218	3285	3708	2583	499	5181	1023	6416	90	5412	LOC727239	uncharacterized LOC727239	1.5384
408871	0.276402	0.978199	2302.69	1995	1047	4243	620	5863	2408	2671	25	53	6952	6075	6956	6532	4933	7009	6898	896	4245	5521	5768	LOC408871	sorbitol dehydrogenase	0.9924
725332	0.276418	0.978199	2302.71	1996	1542	3456	4562	6990	6571	6359	2539	3218	1860	805	3076	2194	4408	3806	2245	1230	411	182	3756	LOC725332	nuclear pore complex protein Nup160 homolog	0.944
726706	0.276533	0.978199	2302.91	1997	1689	2954	5413	715	646	2823	2804	1468	4149	1321	451	6999	3835	1225	1146	5164	2956	6942	5342			0.8651
409848	0.276574	0.978199	2302.98	1998	635	2020	6563	3552	6014	5904	264	6678	32	3887	4570	2733	3706	5073	1027	4200	3715	5199	1679			NA
725656	0.276733	0.978199	2303.25	1999	5736	4814	1032	2927	3126	1290	1960	5234	2167	4335	3026	1594	4566	2078	2451	2324	1537	357	1653	LOC725656	uncharacterized LOC725656	1.3856
[truncated: 5,078 more rows]

## Sheet: ST2 Downregulated genes
NCBI_ID	pvalue	bh_corr_pvalue	rank_product	rank_of_rankproduct	dataset1	dataset2	dataset3	dataset4	dataset5	dataset6	dataset7	dataset8	dataset9	dataset10	dataset11	dataset12	dataset13	dataset14	dataset15	dataset16	dataset17	dataset18	dataset19	gene_name	description	evolutionary_rate
677673	0	0	344.248	1	64	5705	5495	183	1424	250	270	3781	163	2	593	8	5832	981	19	1363	28	1364	1359	Obp14	odorant binding protein 14	1.3771
408603	0	0	368.018	2	382	5329	3053	26	1841	1858	4380	3947	59	15	1	797	4716	1	312	7004	375	101	2145	GMCOX13	GMC oxidoreductase 13	1.1688
100578307	0	0	373.156	3	32	11	2742	28	411	254	1235	3626	5178	98	3387	1848	5770	379	9	1386	3.5	1387	1382	LOC100578307	multiple inositol polyphosphate phosphatase 1-like	0.9577
552024	1.41303e-08	2.5e-05	414.096	4	1707	625	4293	1747	1605	139	5351	182	12	234	16	151	4679	56	333	7011	209	220	160	LOC552024	uncharacterized oxidoreductase yrbE-like	1.1091
727032	4.23908e-08	6e-05	450.025	5	2	2928	2433	5694	1507	170	47	22	684	8	822	1729	4600	4137	28	1439	974	1440	1435			NA
406088	5.65211e-08	6.66667e-05	460.567	6	118	3397	293	144	6092	7071	7069	2627	10	48	6550	43	4460	1356.5	58	3754	18	171	54	Vg	vitellogenin	1.4314
413645	7.06514e-08	7.14286e-05	479.879	7	20	273	380	575	548	683	784	1239	46	31	1321	134	6214	6271	111	5111	5256	20	3435	SP22	serine protease 22	1.1928
725725	1.97824e-07	0.00014	531.405	8	89	398	3347	6919	4002	664	17	2	7074	167	6624	437	5481	5856	194	35	122	243	3706	LOC725725	uncharacterized LOC725725	1.3568
409740	1.97824e-07	0.00014	533.576	9	3	103	5177	3285	7048	5974	4366	6998	7	4	3177	3974	1424	1923	1	2981	36	4106	2274	LOC409740	clavesin-1-like	0.9135
725498	1.97824e-07	0.00014	536.183	10	787	7004	671	7	4600	6953	372	116	1433	57	20	1457	3740	244	72	2540	2372	1063	201	LOC725498	extracellular domains-containing protein CG31004-like	1.0888
552478	5.79342e-07	0.000372727	580.106	11	24	6764	2943	52	1069	5240	2458	6308	17	1	270	1662	821	964	97	6980	123	6829	4334	Obp17	odorant binding protein 17	1.3992
725103	7.63035e-07	0.000415385	593.074	12	151	1593	5780	42	778	1323	44	3400	343	186	223	600	171	1231	116	6995	1592	6867	341			1.026
409418	7.63035e-07	0.000415385	593.329	13	429	1207	1539	302	4520	6479	153	24	1461	277	196	950	86	162	185	6229	412	740	5162	Hsc70-4	heat shock protein cognate 4	0.8134
406090	1.55433e-06	0.000746667	629.487	14	86	4986	6556	1608	215	1016	542	649	186	49	3872	1363	3884	2436	13	5187	15	134	7077	Mrjp1	major royal jelly protein 1	1.2286
552230	1.58259e-06	0.000746667	631.515	15	965	536	75	2677	2970	4837	652	1128	2401	286	107	372	1004	98	179	437	752	270	3439			0.9737
725382	3.99887e-06	0.00165	680.573	16	8	6756	6525	282	499	6342	72	7031	108	28	1173	27	4357	753	49	7005	2322	2499	6697	CSP1	chemosensory protein 1	1.2416
413833	4.08365e-06	0.00165	682.532	17	4	6146	2062	1387	6127	1746	3030	6068	50	7	629	2325	1431	468	16	685	1381	4769	2061	CYP4AZ1	cytochrome P450 4AZ1	1.2154
100577108	4.19669e-06	0.00165	684.155	18	6698	253.5	147	3	5324	261	1838	6389	5238	4256	7	161	5299	6	6372	2449	810	2445	2446	LOC100577108	G-protein coupled receptor Mth2-like	1.7033
409071	4.81843e-06	0.00179474	691.564	19	45	6616	4411	188	14	3561	4465	5384	2684	9	139	2637	3703	750	24	1446	7026	296	1724			NA
724488	5.15755e-06	0.001825	695.571	20	50	2340	5942	6834	5029	1383	2	16	5963	68	5136	2270	249	6843	41	916	150	3657	5758	LOC724488	protein lethal(2)essential for life-like	0.9763
408928	6.4858e-06	0.00218571	709.164	21	156	289	6879	259	6988	181	655	1473	479	148	249	2346	64	456	103	4633	705	6471	5659	Hsp90	heat shock protein 90	0.836
725922	6.83906e-06	0.0022	712.664	22	5702	2451	7048	71	692	1164	5549	6607	4374	365	2	2484	5899	2	260	7034	99	308	1487	LOC725922	mitochondrial carnitine/acylcarnitine carrier protein CACL-like	1.2205
725454	9.28359e-06	0.00285652	729.27	23	42	7044	1644	1	593	341	2951	2557	6064	2385	231	1736	2149	961	27	6929	6784	293	751	LOC725454	uncharacterized LOC725454	1.161
726134	1.04705e-05	0.0030875	736.29	24	325	3111	5626	1003	6430	6689	6364	6918	44	10	24	6236	1259	10	23	5899	5993	1363	300	LOC726134	carboxylesterase	1.2157
551268	1.28303e-05	0.003632	748.575	25	92	39	1244	4587	109	238	6697	6959	5896	18	2683	5547	6046	4282	25	4694	30	932	1228	LOC551268	pancreatic triacylglycerol lipase-like	1.4855
726414	1.53737e-05	0.00418462	758.379	26	6145	1503	15	92	73	7040	870	52	7030	2552	18	6669	2529	97	188	3312	2302.5	4384	5307	LOC726414	uncharacterized LOC726414	NA
726839	1.87791e-05	0.00455667	770.895	27	283	233	550	6870	5754	2197	4264	2115	3884	97	1414	4734	1904	569	32	6867	188	3	741	LOC726839	facilitated trehalose transporter Tret1-like	1.0479
409881	1.88498e-05	0.00455667	771.133	28	10	6846	4041	445	6816	4157	1793	3190	670	43	208	1620	2	1905	240	4817	1678	2030	2467	Mlc2	myosin regulatory light chain 2	0.8478
411599	1.90194e-05	0.00455667	771.65	29	3909	2321	3207	20	145	4	353	6976	6700	1670	28	2720	2354	86	619	281	5934	7040	6969	LOC411599	uridine phosphorylase 1-like	0.8861
551423	1.93161e-05	0.00455667	772.998	30	262	581	2197	552	6828	6967	6111	4353	270	23	17	448	6669	146	46	6688	98	6382	3626			NA
406142	2.19019e-05	0.005	782.305	31	7033	6136	4175	6957	6694	7	48	7037	6472	7068	619	1	4864	6537	7074	1	23	469	6913	LOC406142	hymenoptaecin	1.5074
414050	2.43465e-05	0.00538438	789.937	32	103	14	2685	59	2543	2516	1119	5204	567	1349	60	3071	2256	119	6951	6924	16	6679	6841			NA
551761	2.54769e-05	0.00546364	793.16	33	6800	783	5038	33	496	2107	82	6522	2275	948	126	1601	5428	568	483	14	590	6770	683	LOC551761	alpha-tocopherol transfer protein-like	0.9357
551719	2.67628e-05	0.00557059	796.091	34	14	6946	1867	5748	2239	2213	58	1677	367	16	2668	97	1284	1835	44	6344	4622	4171	1355	Obp16	odorant binding protein 16	1.3992
100578707	3.11573e-05	0.00606842	806.528	35	34	4412	3037	6590	6	2095	77	65	6541	17	6485	4692	2936	6978	8	2975	6100	2973	2976			NA
551560	3.20475e-05	0.00606842	808.135	36	23	187	2391	712	4544	878	1014	6317	4681	58	98	1791	6355	166	272	4453	55.5	3918	7050	CYP6BD1	cytochrome P450 6BD1	1.2546
408961	3.24714e-05	0.00606842	809.014	37	840	1381	149	153	6983	6869	1720	1037	2912	560	5	4938	124	31	770	4080	4391	2972	1242	Rfabg	retinoid- and fatty acid-binding glycoprotein	NA
724536	3.25844e-05	0.00606842	809.248	38	561	4056	506	371	6990	5218	2210	275	165	669	38	3696	5885	17	524	4112	1073	2191	241			1.2027
677677	3.66681e-05	0.00655122	817.284	39	7	6479	1625	4110	5255	156	234	6445	2299	5	6001	274	819	4646	68	2222	1081	2217	2218	Obp18	odorant binding protein 18	1.3771
409873	3.73746e-05	0.00655122	818.814	40	6118	5131	2861	40	427	236	5607	7068	3672	35	256	169	4432	195	5493	1746	31	209	5232	Mrjp9	major royal jelly protein 9	1.2286
552457	3.79539e-05	0.00655122	819.825	41	57	67	745	1200	707	2112	679	2265	1052	46	3727	5983	5438	6165	431	3960	7.5	5923	1067	GMCOX6	GMC oxidoreductase 6	0.9235
100578532	4.27865e-05	0.00720952	828.365	42	5287	82	1222	309	5007	748	91	1872	6473	1323	201	1734	5102	2829	5	1804	212	1804	1800	LOC100578532	uncharacterized LOC100578532	1.8223
410452	4.46941e-05	0.00735581	832.046	43	4664	6195	831	107	6885	4675	899	17	970	34	542	3279	3335	1243	106	117	2832	3581	787	LOC410452	carboxypeptidase B-like	NA
552561	4.72234e-05	0.00759546	836.232	44	1431	5341	467	559	42	2312	2378	2382	3307	212	6291.5	5985	6469	5589	1733	71	536	4	121	LOC552561	protein FAM188B-like	0.9687
494501	5.1632e-05	0.00812	842.538	45	46	5110	904	5427	3981	3684	538	50	951	54	2765	1748	29	3670	1092	4323	481	1749	808	TpnCIIb	troponin C type IIb	0.8984
725165	5.32994e-05	0.0081617	845.132	46	709	5933	1094	1081	5733	529	672	105	293	3630	691	3708	1162	1811	4277	1067	4181	9	39	LOC725165	aquaporin-4-like	0.9954
409889	5.42038e-05	0.0081617	846.186	47	2238	313	3715	4611	7057	6691	1809	6	679	240	353	6862	2023	207	71	1224	1373	1117	309	AGLU2	alpha glucosidase 2	1.3169
411968	6.41515e-05	0.009166	858.726	48	59	90	2832	457	2803	2779	1146	6212	2490	3	2238	4269	5960	4394	11	4275	33.5	6985	7064	KLHL10	kelch-like 10 (Drosophila)	0.8469
408383	6.44765e-05	0.009166	859.037	49	36	2594	7076	120	1203	6939	6614	7058	38	3641	147	7008	155	187	22	6592	679	713	6220	CYP6AQ1	cytochrome P450 6AQ1	1.2443
411140	6.47591e-05	0.009166	859.453	50	238	484	2236	518	1986	1962	6404	6357	42	374	68	5080	3616	67	616	5257	359	1255	1386	LOC411140	putative aldehyde dehydrogenase family 7 member A1 homolog	1.0096
726182	7.12307e-05	0.00988431	867.322	51	955	38	2137	479	89	474	1788	5559	8	6931	5222	3608	6065	4590	7012	260	14	1146	5049	Vhdl	larval-specific very high density lipoprotein	1.4106
100576387	7.63459e-05	0.0103904	872.701	52	47	92	1904	2615	193	1158	377	5223	3395	85	6277.5	6807	4853	4872	38	2134	74	2130	2131	LOC100576387	uncharacterized LOC100576387	1.0454
725997	8.29448e-05	0.0110755	879.265	53	62	6183	6990	19	123	2222	6248	7050	269	26	339	7025	6063	2411	61	7064	245	1926	2859	LOC725997	glucuronosyltransferase	1.2841
724772	8.96142e-05	0.0117444	885.311	54	85	155	2434	4097	6768	7062	137	33	4869	2437	385	2779	6577	344	6323	302	61	2056	506	LOC724772	slit homolog 3 protein-like	1.2418
413115	9.34859e-05	0.0120291	888.548	55	67	76	905	1884	7074	31	6935	6618	140	127	6866	4135	6734	6534	255	2226	224	276	1555	CPR19	cuticular protein 19	0.9658
410580	0.000102487	0.0129518	895.342	56	3407	2205	1184	4960	3	2	534	3951	2552	1462	5692	1358	1716	4443	2153	750	2204	5386	52	Fmr1	fragile X mental retardation syndrome-related protein 1	0.8721
724386	0.000119698	0.0148614	908.028	57	250	5124	5272	286	6368	6991	24	20	6550	5768	31	2904	2781	4961	263	1330	6786	45	773	LOC724386	uncharacterized LOC724386	1.2111
551805	0.000145726	0.017781	924.699	58	79	2823	2212	149	649	1439	7075	5983	180	55	1652	2070	3888	918	18	6881	6752	2297	335	LOC551805	phospholipase B1, membrane-associated-like	1.2189
409182	0.000154133	0.0184881	929.331	59	4499	310	229	493	4177	2379	3835	5725	1406	1458	331	2154	6248	92	1479	28	219	6124	155	LOC409182	protein GDAP2 homolog	0.8596
100576797	0.000160365	0.0187721	932.754	60	1668	6676	49	2156	1943	2155	3720	1043	131	6683	181	2056	774	505	700	1698	32	1699	1694	LOC100576797	acyl-CoA Delta(11) desaturase-like	NA
409801	0.000161806	0.0187721	933.495	61	30	4577	6885	352	644	1831	6575	628	18	7077	84	225	4801	128	7072	4595	6694	92	5638	LOC409801	esterase E4-like	1.1229
408807	0.000196496	0.022429	950.767	62	2824	2176	7041	3238	1381	16	4385	657	5397	7076	9	118	5449	167	7073	356	73	910	6960	IRP30	uncharacterized LOC408807	1.1264
406114	0.000263007	0.0293529	977.074	63	6953	25	235	7006	6726	7010	516	247	552	6885	345	120	4141	24	6855	6931	101	4705	1060	LOC406114	alpha-amylase	1.0751
411556	0.000267161	0.0293529	978.495	64	368	713	1211	1828	2743	3373	2016	2935	3911	133	1828	835	2861	1828	7024	59	226	723	74	LOC411556	cytosolic carboxypeptidase 2-like	1.1091
550749	0.000275074	0.0293529	981.293	65	5282	2470	6929	5	5811	6322	3418	3778	6043	769	4	94	1714	37	371	6886	2443	4290	1098	pug	c-1-tetrahydrofolate synthase, cytoplasmic	0.9331
408622	0.000280853	0.0293529	983.374	66	6198	1802	6952	159	975	1409	6142	5089	3069	427	22	2497	2846	30	293	1062	135	759	7000	LOC408622	phenylalanine hydroxylase	0.9086
726798	0.000280981	0.0293529	983.419	67	25	6216	5979	1716	6699	5008	1929	1898	350	56	1030	2921	4606	487	51	2591	2561	27	3075	LOC726798	sn1-specific diacylglycerol lipase beta-like	1.2467
412767	0.00028204	0.0293529	983.719	68	138	200	563	359	273	1525	2615	2619	3081	6374	2142	4554	3179	3216	157	1585	100	572	1651	LOC412767	circadian clock-controlled protein-like	0.8777
726853	0.000287735	0.0295116	985.433	69	5649	106	33	537	2408	5658	608	255	4006	2901	2779	1889	6015	2391	1182	2324	3327	2	2105	LOC726853	protein scarlet-like	1.0675
724126	0.000295408	0.0297859	987.824	70	4966	5430	4768	30	6059	2119	1056	5746	5305	1509	6	2444	3977	14	246	3054	5559	350	276	LOC724126	uncharacterized LOC724126	1.2219
551935	0.000298827	0.0297859	988.824	71	316	1608	4952	373	400	45	1917	5039	646	183	4270.5	141	3669	3855	91	7000	236	6357	5144	Obp21	odorant binding protein 21	1.3771
100577590	0.000304225	0.0299028	990.551	72	74	813	3042	512	138	83	158	4316	1973	282	6114	5833	3093	5346	6884	2180	49	2174	2175	Or20	odorant receptor 20	1.0399
551806	0.000308789	0.0299356	992.014	73	6580	171	6307	147	3964	5888	2197	5033	3186	174	39	3472	6457	44	94	975	504	620	5222	LOC551806	aquaporin AQPcic-like	1.1044
413576	0.000341995	0.0327068	1001.76	74	3304	5757	327	1443	7009	6965	2751	2751	15	2301	34	824	6014	12	6158	671	290	5039	740	LOC413576	facilitated trehalose transporter Tret1-2 homolog	1.0538
725366	0.000350417	0.0330653	1004.17	75	1970	4	7050	267	6270	4861	1343	1721	1361	221	1198	3508	1395	937	225	662	96	6314	6943	LOC725366	anosmin-1-like	1.0772
409626	0.00037978	0.0352012	1012.05	76	3265	6830	1064	2	6013	936	6002	5828	5	3266	74	6499	6714	1302	3265	37	7015.5	587	3935	SP40	serine protease 40	1.1565
413125	0.000392129	0.0352012	1015.09	77	2152	3658	289	913	544	1649	868	466	1708	248	4365	1444	4737	4509	1293	121	2077.5	97	981	LOC413125	uncharacterized LOC413125	0.9487
413237	0.000395789	0.0352012	1015.93	78	4660	238	608	2012	1291	128	3435	629	5164	6842	3653	2191	1586	4164	6868	114	1880	78	13	LOC413237	slit homolog 1 protein-like	0.9324
406081	0.000397753	0.0352012	1016.37	79	6309	7020	1424	10	4620	7035	1951	7060	3726	202	56	5959	4369	336	320	50	3420	34	7029	LOC406081	glucose oxidase	1.1253
410683	0.000400113	0.0352012	1016.96	80	198	889	6866	591	1208	5867	2344	1066	238	995	386	1167	5193	125	374	187	545	6407	6435	LOC410683	sodium-coupled monocarboxylate transporter 2-like	1.0531
408539	0.000410499	0.0352012	1019.57	81	5609	2737	4987	43	651	172	3266	6798	4480	413	8	6448	1709	20	673	4578	2986	5690	1034	LOC408539	sideroflexin-3	0.9757
726981	0.000412406	0.0352012	1020.04	82	2673	6866	1393	14	1519	6549	6447	6065	23	670	15	3880	5114	48	630	1060	7025	1766	5741	LOC726981	protein takeout-like	1.2699
725202	0.000414088	0.0352012	1020.45	83	40	2316	2215	6412	1486	2234	165	206	69	24	4482	817	5723	2785	6920	1411	2315	818	5537	LOC725202	chymotrypsin inhibitor-like	1.3443
724520	0.000417818	0.0352012	1021.39	84	137	69	1623	5451	4386	5408	998	837	5871	394	4698	3405	1224	6622	4157	107	48	3708	38	nompA	no mechanoreceptor potential A	NA
724422	0.000427286	0.0355	1023.52	85	5927	146	39	5156	6635	6882	2416	2420	1874	512	2654	6517	809	1818	141	157	440	1214	116	lab	homeobox protein labial	1.0677
724874	0.000431426	0.0355	1024.47	86	5335	3275	1615	5895	1393	239	1845	28	3178	2981	1235	18	2826	314	709	723	1216	1197	3968	LOC724874	facilitated trehalose transporter Tret1-like	1.6662
408453	0.000436414	0.0355	1025.53	87	6172	2698	1462	24	7056	4810	2469	1929	2332	136	26	3059	4405	11	207	6679	2697	548	6845			1.3235
100576414	0.000468235	0.0376557	1032.33	88	144	4309	6981	74	416	194	6014	1086	1823	1929	123	2559	4852	88	6993	2120	345	2117	2117	LOC100576414	putative fatty acyl-CoA reductase CG5065-like	1.1712
100577156	0.000478889	0.0380798	1034.47	89	4590	3406	678	6685	1392	354	236	5	7075	42	5771	1069	6909	3151	151	2388	564.5	2384	2386	LOC100577156	chitotriosidase-1-like	1.2039
411285	0.000488215	0.03839	1036.42	90	73	6771	84	1843	5308	1777	4149	62	6563	208	234	5720	218	1056	6327	5487	1054	504	1370	LOC411285	muscle LIM protein Mlp84B-like	0.9423
724640	0.000499279	0.0388286	1038.62	91	9	47	622	812	4471	1684	598	3369	4644	5699	3757	6772	2343	2488	532	732	121	506	6774	Knr	knirps	NA
410894	0.000505935	0.0389185	1040.08	92	3271	4000	1034	1829	1076	3646	219	3	2701	6280	432	219	6592	712	6894	1245	5625	37	2459	SP36	serine protease 36	1.2189
410468	0.000528034	0.0398444	1044.48	93	4047	4095	14	228	4634	6340	3606	6654	6024	1185	58	1417	4960	29	1294	38	3007	2760	1780	h	hairy	0.8328
410149	0.000543126	0.0398444	1047.3	94	22	6956	561	5706	5364	6971	277	214	1922	45	6396	5392	1005	5587	45	6786	1639.5	117	2259	LOC410149	plasma glutamate carboxypeptidase-like	1.1066
552281	0.000546955	0.0398444	1048.03	95	2091	21	5229	1288	418	42	486	2212	3001	2089	3777	613	153	4797	2090	4081	5616	2610	328	Grp	glycine-rich cuticle protein	0.8845
100576838	0.000549781	0.0398444	1048.57	96	422	239	7001	957	70	249	409	3887	4194	233	1972	1686	1069	2104	3330	1618	1279	1619	1613	LOC100576838	trypsin-3-like	NA
727085	0.000556267	0.0398444	1049.76	97	481	5343	3962	6976	3394	4368	893	1006	4838	1708	6235	774	1299	4092	2918	2133	2016	1	1	LOC727085	POU domain, class 2, transcription factor 1	0.9839
724779	0.000556775	0.0398444	1049.87	98	5089	3536	1661	465	1719	1032	5546	6591	6070	2190	3	86	1770	4	1522	3868	563	5243	6629	LOC724779	toll-like receptor 13-like	0.9509
724880	0.000557383	0.0398444	1049.98	99	6595	1848	1887	77	83	6645	2507	2511	76	873	51	936	5145	595	470	802	2298	7004	6984	AST	allatostatin	1.087
410583	0.000573308	0.0405436	1052.99	100	71	6944	4547	543	4234	509	2317	479	115	376	1697	2022	5494	1777	1165	29	6301	5296	561	Oat	ornithine aminotransferase, mitochondrial	0.9422
411316	0.000578621	0.0405436	1053.84	101	120	5474	1073	2473	1961	283	160	6432	5852	61	2473	6446	3710	2473	56	997	4997	106	1762	kinesin-9	kinesin 9	1.28
100576765	0.000592257	0.0410922	1056.3	102	214	2633	2198	532	33	943	207	893	2204	1784	668	3654	784	1341	3592	1532	5751	1532	1527	LOC100576765	uncharacterized LOC100576765	0.9497
551143	0.000610937	0.0419767	1059.48	103	571	77	7052	1789	6438	4553	6686	2367	105	938	160	114	3780	319	305	3783	214	4924	4423	Inos	inositol-3-phosphate synthase	0.8909
412797	0.000617112	0.0419933	1060.55	104	96	4504	6926	4001	939	1899	875	118	1678	27	5278.5	2488	3414	3177	21	2348	5988	132	5507	LOC412797	facilitated trehalose transporter Tret1-like	1.0378
408414	0.000653342	0.0440352	1066.51	105	132	1408	2877	981	6998	6575	488	640	5781	228	475	4200	8	1494	609	2769	2680	1157	2744	LOC408414	tropomyosin-1-like	0.8196
552297	0.000668433	0.0442439	1068.9	106	4768	1700	3556	18	1879	251	4895	7003	5323	4444	11	1383	4291	13	683	5801	276	6976	2761	LOC552297	uncharacterized LOC552297	1.0266
551094	0.000668942	0.0442439	1068.98	107	5	1094	4162	51	6890	4462	6530	1719	6585	6	237	5941	3597	317	2587	6998	920	2895	2898	LOC551094	fatty-acid amide hydrolase 2-A-like	1.5218
725250	0.000676939	0.0443583	1070.14	108	269	5944	369	34	194	5441	2779	1757	171	3208	515	7027	1358	2534	158	1989	4139	1987	1986	LOC725250	trypsin-1-like	1.1796
409852	0.000748608	0.0486046	1080.84	109	3429	4875	4085	495	6996	6687	6955	4882	39	120	73	1418	18	16	857	4253	5962	5414	4970	LOC409852	uncharacterized LOC409852	NA
725466	0.000770552	0.0495745	1084.05	110	1963	73	7	411	1066	388	2357	1509	5677	7027	2144	4398	523	1490	7044	498	518	4330	3313	Fur1	furin-like protease 1	0.8845
726315	0.000799873	0.0502603	1087.98	111	6399	6139	997	1137	6906	1574	761	776	64	145	783	919	4164	497	7000	2074	992	40	2181	LOC726315	sphingomyelin phosphodiesterase 1-like	NA
408452	0.000800226	0.0502603	1088.01	112	1664	3035	4394	3535	6485	7073	272	1763	82	281	21	4217	5455	8	119	2925	5183	3800	4715			1.3235
410492	0.000805143	0.0502603	1088.66	113	5199	1633	240	6741	2588	6721	2342	2168	3349	95	1526	1501	1218	422	213	163	160	314	6337	CYP9Q1	cytochrome P450 9Q1	1.3235
409899	0.000812265	0.0502603	1089.57	114	4200	3053	1528	2172	4411	6542	1365	382	300	1276	421	3867	5944	193	852	185	570	2256	55	LOC409899	putative sodium-dependent multivitamin transporter-like	1.02
551648	0.000822948	0.0502603	1090.91	115	6594	4868	686	2514	6999	1023	1911	3216	1	6078	2514	61	340	2514	712	1770	1181	397	4555	Hex110	hexamerin 110	1.2306
724175	0.000823824	0.0502603	1091.02	116	285	1104	4596	95	69	3886	6634	4481	37	458	1482	2247	1689	5490	412	6855	151	3700	5789	CYP342A1	cytochrome P450 342A1	1.1133
409631	0.000845825	0.0508792	1093.94	117	1984	7072	964	3736	782	168	1633	443	2964	30	3725	2272	3189	5601	48	2142	7056.5	119	988	TRPL	transient-receptor-potential-like protein	NA
100577163	0.000853201	0.0508792	1094.9	118	888	2036	5268	688	4256	80	1700	4120	3161	160	634	3106	3045	939	142	1687	185	1687	1683			1.2273
725158	0.000861085	0.0508792	1095.88	119	133	6994	1751	210	7015	5300	6843	7075	1779	7026	50	1259	6296	245	6995	34	55.5	181	3190	PGRP-S1	peptidoglycan recognition protein S1	1.0823
725309	0.000862724	0.0508792	1096.1	120	26	6463	7008	5138	6732	6799	5503	4673	83	22	217	2159	3942	397	230	2927	104	2925	2928	LOC725309	uncharacterized LOC725309	NA
725026	0.000873986	0.0511174	1097.44	121	157	483	6906	72	3133	6773	4703	6600	2121	36	207	4286	4649	571	248	1191	1258	598	5896	LOC725026	retinol dehydrogenase 10-A-like	1.3578
725752	0.000905567	0.052346	1101.16	122	6645	28	2220	1573	525	257	1475	2150	2807	50	5620	2195	6547	3439	39	2089	1625	2086	2085	Or107	odorant receptor 107	1.0737
551180	0.000912901	0.052346	1102.03	123	344	1145	364	7036	7067	6983	1037	9	568	332	3470	6586	2310	237	563	3446	834	2029	1760	LOC551180	aminopeptidase N-like	1.3688
406144	0.000917182	0.052346	1102.53	124	6948	6877	5536	7044	7042	9	318	6777	2242	6848	93	4	6907	4437	7064	204	21	688	6889			1.3109
551721	0.000925067	0.0523736	1103.47	125	1514	2301	6090	192	2247	2019	6418	6753	327	853	112	998	79	35	517	5779	5752	3023	1810	LOC551721	v-type proton ATPase subunit B-like	0.8121
551496	0.000968193	0.0543802	1108.42	126	41	2147	6391	39	417	6447	274	3040	7068	7065	45	596	4368	3877	7071	141	231	3946	6981	LOC551496	uncharacterized LOC551496	1.4903
409105	0.00102405	0.0567667	1114.55	127	4259	4702	2148	3444	6386	3806	979	1674	372	2966	311	1722	2502	106	1417	2230	4697	22	26	LOC409105	uncharacterized LOC409105	0.8936
408875	0.00102753	0.0567667	1114.88	128	2915	2411	6850	279	3379	6790	4984	860	3250	974	57	1507	1558	15	317	1248	1689.5	912	1543	LOC408875	heat shock protein beta-1-like	0.9329
409602	0.00103475	0.0567667	1115.68	129	78	3333	1513	2341	5983	2905	3254	7007	172	60	3978	1680	63	3275	99	1990	1745	1968	2278	LOC409602	circadian clock-controlled protein-like	1.0928
724477	0.00107968	0.0584412	1120.39	130	6870	2052	3013	2159	314	2029	2361	4833	902	6319	2159	2368	46	2159	474	2104	265	156	109	SPH51	serine protease homolog 51	1.0232
100578614	0.00108179	0.0584412	1120.61	131	6087	119	2838	32	7054	123	246	2153	5386	124	132	4084	6301	6431	6668	2815	133	2809	2814	LOC100578614	tctex1 domain-containing protein 1-like	1.124
726040	0.00109107	0.0584962	1121.56	132	795	2296	7035	598	6602	6872	6264	7047	88	484	30	1065	2213	18	198	6162	5521	1258	1252	LOC726040	probable 4-coumarate--CoA ligase 3-like	1.2057
410996	0.00112316	0.0595015	1124.79	133	5796	6948	1189	567	3806	1801	1215	42	2768	367	1042	440	300	476	430	1823	6655	2286	1240	LOC410996	tubulin beta-1 chain-like	0.834
100577149	0.00112664	0.0595015	1125.13	134	2402	623	732	654	6853	6278	6164	1512	2693	62	155	5798	6310	242	40	2308	291	2304	2306	LOC100577149	15-hydroxyprostaglandin dehydrogenase [NAD+]-like	0.9359
725085	0.0011489	0.0598191	1127.41	135	7004	1565	772	849	7033	5275	1714	3452	3130	25	748	1261	1999	4665	3	427	481	6238	2340	tap	basic helix-loop-helix neural transcription factor TAP	0.8804
409341	0.00114956	0.0598191	1127.45	136	1191	2167	220	3987	1547	472	1988	5298	1679	721	2800	28	117	1077	519	6374	5565	1791	1423	cathD	cathepsin D	1.0119
411564	0.00117437	0.0605261	1129.88	137	11	559	5027	1348	7014	6764	6993	7045	41	101	322	6329	6132	280	15	6835	4708	2177	6863	LOC411564	nose resistant to fluoxetine protein 6-like	1.6233
412215	0.00118025	0.0605261	1130.44	138	6308	104	221	2135.5	2463	1575	4073	2808	2759	283	5054	5030	6532	1290	85	257	10	3601	5684	LOC412215	uncharacterized LOC412215	NA
552651	0.00121471	0.0618453	1133.58	139	4935	1919	581	390	2170	4594	555	3053	241	1408	1025	752	1540	1004	3599	4452	1789	121	213	LOC552651	uncharacterized LOC552651	0.904
411458	0.00129518	0.0654714	1140.97	140	3338	97	4884	3472	5436	36	62	259	1358	2389	1253	4242	3076	3098	553	146	3491	6600	2323	LOC411458	histone-arginine methyltransferase CARMER-like	0.8284
411294	0.00130839	0.0656702	1142.17	141	1290	1758	2134	2740	101	442	1477	4669	2486	965	3998	4976	1041	3352	847	1466	753	69	285	LOC411294	uncharacterized LOC411294	0.8996
406143	0.00134561	0.0670627	1145.41	142	6980	6996	5856	7065	7007	8	124	15	20	139	7032	2352	5922	7058	5656	673	3426	640	3904	Def1	defensin 1	1.0519
725548	0.00144235	0.0710331	1153.44	143	5103	2330	492	3073	3627	5926	1015	1479	4268	856	42	3460	1675	38	778	904	1658	887	743	LOC725548	protein FAM151B-like	1.3009
411223	0.00145165	0.0710331	1154.17	144	76	6865	3839	6961	2026	185	2496	6541	5795	13	4734	2028	2584	847	6	83	7037	5864	5493	LOC411223	esterase FE4-like	1.2157
726350	0.00147616	0.0710331	1156.12	145	6402	505	10	633	3842	4204	1914	1295	3120	3182	493	1027	6484	457	3614	232	445	4295	805	LOC726350	putative ATP-dependent RNA helicase DHX33-like	0.9167
725438	0.00148131	0.0710331	1156.57	146	28	6552	1594	2553	6958	4448	173	498	5646	33	1762	5285	3919	4041	14	467	6636	4482	1491	LOC725438	protein I'm not dead yet-like	1.1289
408280	0.0014823	0.0710331	1156.65	147	5318	1902	457	392	6908	1727	1750	252	6990	1738	10	249	7024	42	6439	229	4609	4252	6459	LOC408280	uncharacterized LOC408280	1.2647
724395	0.0014855	0.0710331	1156.91	148	21	6741.5	2188	193	72	233	340	4962	536	5801	3958	551	5466	5066	4962	888	228.5	7048	7073	LOC724395	uncharacterized LOC724395	NA
408643	0.00150095	0.0712066	1158.1	149	5531	131	232	693	6760	6512	7004	7073	3562	1935	41	4576	1080	33	314	125	2874	4787	2572	LOC408643	uncharacterized LOC408643	0.8769
727161	0.00151794	0.0712066	1159.45	150	4732	6992	662	4173	7069	488	1888	1742	2754	165	1429	1388	11	5229	55	7060	4600	347	499	Apd-2	apidermin 2	NA
725799	0.00152184	0.0712066	1159.77	151	6092	439	704	1754	20	157	1197	1920	6531	5148	3797	726	2305	2536	3283	248	4509	5597	63	LOC725799	uncharacterized LOC725799	0.9747
408395	0.00152938	0.0712066	1160.4	152	5168	477	7071	70	7064	6057	4495	6550	1439	67	54	2354	3151	152	228	5655	117	3610	3437	LOC408395	venom carboxylesterase-6-like	1.0601
726990	0.00154732	0.0715712	1161.78	153	53	5510	4068	45	2025	3226	6288	4576	3232	482	184	3466	3357	418	145	6856	566	1899	1154	LOC726990	uncharacterized LOC726990	0.9272
411257	0.00156623	0.0719753	1163.2	154	12	2838	498	4574	647	555	117	6603	4353	7004	2358	2	4455	1578	6061	4908	2836	4720	2041	Hbg2	alpha-glucosidase	1.1386
551744	0.00157686	0.0719961	1164.04	155	3767	421	5214	21	4519	2007	6998	7030	3493	970	47	3782	832	63	243	5510	3688	2093	709	Hydr1	alpha/beta hydrolase 1	0.8905
725225	0.00159977	0.0725744	1165.73	156	6704	1829	2728	915	6953	6507	2225	562	89	177	614	6875	5636	818	4014	6023	334	307	14	LOC725225	ninjurin-1-like	0.9543
552459	0.00161653	0.0728675	1167.01	157	503	1837	366	768	6573	4584	139	63	6852	7021	280	574	767	4532	7054	263	622	3099	2856	LOC552459	uncharacterized LOC552459	0.9847
411323	0.00165312	0.07331	1169.74	158	5242	2808	435	205	930	575	997	915	4156	264	1890	2350	4091	2045	1531	1857	115	1341	1718	5-HT2alpha	serotonin receptor	1.033
409677	0.00165522	0.07331	1169.87	159	2612	4905	6998	13	2623	287	5542	3295	440	77	48	564	6810	32	6876	2930	6177	7056	7008	Cyp6as5	cytochrome P450 6AS5	1.3443
100577430	0.00165742	0.07331	1170.05	160	131	87	5024	2484	1696	50	9	1529	3077	7048	5339	1999	6108	5309	7058	2745	109	2739	2743	LOC100577430	uncharacterized LOC100577430	NA
413575	0.00167317	0.0735466	1171.15	161	6352	1266	524	321	6966	7072	6596	5589	32	6833	12	2187	2168	3	6621	831	6102	1553	4209	LOC413575	facilitated trehalose transporter Tret1-like	1.182
408650	0.00170722	0.0744411	1173.59	162	6814	6367	6999	4	2647	2620	80	1975	5807	322	430	1291	590	1168	479	1297	6985	2620	1934	LOC408650	inositol oxygenase-like	0.9081
410490	0.00171455	0.0744411	1174.12	163	2377	4331	107	1009	5775	7017	5308	6658	5280	703	25	166	6025	25	206	164	3896	6285	6910			NA
409650	0.00173777	0.0745648	1175.78	164	521	6092	3693	242	4055	6973	364	469	74	577	448	5806	6275	810	1039	1817	839	1181	1500	LOC409650	solute carrier organic anion transporter family member 5A1-like	0.8976
409619	0.00173848	0.0745648	1175.83	165	210	5154	159	2018	5216	6819	935	844	4768	1712	69	471	6221	408	78	5914	6975	2879	357	LOC409619	uncharacterized LOC409619	1.3477
100576912	0.00185776	0.0789713	1183.87	166	6496	26	396	262	530	243	354	2268	4172	5380	2906	5647	1313	2475	4255	2060	307	2058	2057	LOC100576912	cyclic AMP response element-binding protein A-like	0.9619
724993	0.00186353	0.0789713	1184.26	167	6179	706	4706	1892	1176	30	1152	6442	6169	7056	120	756	102	304	7066	2525	176	2520	2523	LOC724993	uncharacterized LOC724993	1.3147
725670	0.00188046	0.0792143	1185.36	168	6818	5114	1258	3035	2782	6459	2554	2314	1060	268	346	101	5568	596	7026	16	1656	1158	252	LOC725670	vascular endothelial growth factor receptor 3-like	NA
406122	0.00194303	0.0813657	1189.32	169	5394	85	2554	6553	6659	6740	7068	6819	68	1057	175	2666	62	80	1738	558	3087	1954	1669	Arp1	actin related protein 1	0.8087
551858	0.00195932	0.0815653	1190.36	170	2657	80	4064	2604	408	4013	6771	68	4891	76	2604	3882	5370	2604	163	6601	1877	473	322	cn	kynurenine 3-monooxygenase	1.0302
552391	0.00198877	0.082307	1192.22	171	5339	3266	7063	2507	7028	591	57	96	6692	80	4574.5	1166	37	6989	42	6837	3264	6606	880	A4	apolipophorin-III-like protein	1.1106
726571	0.00204608	0.0837149	1195.66	172	6802	2014	341	5770	6783	1572	4488	7	28	6936	1316	98	3171	874	1895	1179	5564	693	5523	LOC726571	venom acid phosphatase Acph-1-like	1.3121
410780	0.00205596	0.0837149	1196.25	173	6280	465	98	4823	1978	4112	1377	854	2301	761	1320	6710	3996	145	234	883	525	6498	360	LOC410780	mitochondrial sodium/hydrogen exchanger NHA2-like	1.0118
724983	0.00205827	0.0837149	1196.38	174	2390	285	2827	336	1965	1942	2834	3558	671	350	1689	2953	3215	3556	280	1634	132	6936	216	LOC724983	aristaless-like homeobox	1.0167
726039	0.00207859	0.0840583	1197.62	175	5182	1656	251	825	2020	90	1489	2291	5145	383	4483	2235	4518	4285	424	175	1124	477	1836	LOC726039	uncharacterized LOC726039	0.8744
100576480	0.0021139	0.0850006	1199.85	176	6480	253.5	2028	320	116	3348	2356	3064	3609	314	3051	1876	4088	4222	5249	254	5484	303	43	Or170	odorant receptor 170	1.3812
552058	0.00215361	0.0856313	1202.17	177	153	1576	6902	22	2339	2311	2886	2272	5097	285	652	5174	3922	857	375	2439	302	872	6422	LOC552058	uncharacterized LOC552058	0.9655
552356	0.00216077	0.0856313	1202.58	178	18	64	1581	2250	6903	6480	2193	5097	6697	38	898	566	3924	3520	114	4682	557	5000	6116	LOC552356	uncharacterized LOC552356	NA
550667	0.00216589	0.0856313	1202.88	179	2059	2084	6711	103	5978	3811	5882	5864	87	1309	77	5119	2308	43	765	3488	401	1447	2080	SdhA	succinate dehydrogenase A	0.8504
724543	0.00225432	0.0886322	1207.88	180	658	968	5759	540	54	3290	2145	4175	3409	1912	997	4227	2051	3702	306	1822	134	405	1819	LOC724543	cytochrome c, testis-specific-like	1.1348
408805	0.00229688	0.0898066	1210.21	181	1469	1127	6386	31	2796	3582	6824	7014	4093	734	319	4450	5854	310	209	3236	449	54	1882	LOC408805	progestin and adipoQ receptor family member 3-like	0.9085
409787	0.0023168	0.0900879	1211.31	182	29	6931	643	1771	6763	6060	1670	59	6708	440	229	4514	28	396	730	4879	6952	7027	7018	LOC409787	paramyosin, long form-like	0.9128
412853	0.0024235	0.0937219	1217.15	183	2480	18	1699	3314	365	759	1932	207	1391	2478	6100	4051	3479	4281	2479	134	82	6810	6384			0.851
724473	0.00246239	0.0947082	1219.25	184	2686	3412.5	343	114	737	321	177	1655	2548	331	3181	5519	4987	5120	458	280	3559	2211	4562	LOC724473	rhodopsin like	0.9612
552836	0.00251693	0.095928	1222.02	185	13	1562	7003	5488	3003	5556	1614	3596	5842	11	5538	3094	6291	3705	10	2856	478	5552	307	LOC552836	uncharacterized LOC552836	1.1101
409923	0.00252121	0.095928	1222.23	186	5416	235	991	2718	621	197	1778	186	6558	3815	4379	5778	5496	3427	2304	42	458	4351	142	Invadolysin	leishmanolysin-like peptidase	0.883
552311	0.00258967	0.0980059	1225.59	187	1967	29	3276	1229	2168	2143	6656	2456	4540	534	2672	3849	1965	2086	414	957	3566.5	17	1114	LOC552311	t-box transcription factor TBX10-like	0.9715
411214	0.00261487	0.098433	1226.84	188	5625	258	451	49	524	1236	6415	4390	5107	192	4154.5	5999	4754	979	100	112	4031	2421	6688	LOC411214	BTB/POZ domain-containing protein KCTD15-like	0.8807
410405	0.00264445	0.0990201	1228.37	189	3340	4	2977	7010	531	494	463	125	2478	3342	6401	1246	5270	6688	3340	6747	5	6650	6745	CYP18A1	cytochrome P450 18A1	0.868
100576903	0.00280937	0.104642	1236.25	190	6803	35	1984	609	2155	21	762	5582	4380	6660	961	839	4061	2261	4609	2369	77	2364	2366			0.9888
410975	0.00283716	0.105124	1237.57	191	1148	5619	798	2206	197	379	918	3485	5485	739	2206	4637	2340	2206	516	46	2689	6170	251	LOC410975	uncharacterized LOC410975	0.863
411893	0.0029218	0.107696	1241.34	192	81	2836	4248	1397	251	225	5412	4204	133	29	4527	6438	4760	3467	64	6846	2834	5510	2735	CYP315A1	cytochrome P450 315A1, mitochondrial	1.0508
551979	0.00307619	0.112799	1248.18	193	672	6227	3410	415	1	1	3201	3198	5230	5681	3319	1238	3317	2973	2671	6773	2090	3646	6709			NA
726372	0.00313124	0.113817	1250.55	194	6688	3808	1459	2769	2710	1648	327	4	564	6462	486	3586	5618	2461	1446	2267	79	2261	2264			NA
724552	0.00313613	0.113817	1250.75	195	356	3467	7075	4747	4628	1037	7009	5280	135	326	3748	2267	6534	1736	931	7076	2187	13	12	LOC724552	elongation of very long chain fatty acids protein AAEL008004-like	1.1125
409924	0.00316176	0.114085	1251.81	196	3763	551	6994	348	954	6751	6713	6971	307	4407	14	3115	4305	5	717	3075	2346	4153	1719	LOC409924	synaptic vesicle glycoprotein 2B-like	0.9284
408481	0.00318711	0.114085	1252.87	197	1399	4543	1958	6	974	6118	4840	1026	6949	617	144	637	5877	486	829	1129	4993	2723	2295	Clic	chloride intracellular channel	0.8039
413705	0.00319596	0.114085	1253.25	198	4610	1072	1932	6761	6954	6037	3047	13	29	6777	1172	799	6617	149	6885	523	1067	358	2721	LOC413705	chitinase	1.2039
410059	0.003208	0.114085	1253.77	199	5697	1004	5969	86	6358	5405	6890	5964	1197	1552	35	191	5861	19	467	4318	3786	1647	1019	LOC410059	probable citrate synthase 1, mitochondrial-like	0.9081
100577363	0.00325078	0.114544	1255.51	200	124	911	2014	4093	708	2903	1564	2794	6058	93	4718	2741	1562	5552	69	2024	250	2023	2021	LOC100577363	uncharacterized LOC100577363	0.8902
410432	0.00325327	0.114544	1255.62	201	6813	2931	2010	744	6842	1320	6472	5939	531	44	382	966	6009	747	6971	6550	1563	29	91	LOC410432	L-threonine 3-dehydrogenase	0.8816
100578023	0.00328348	0.115036	1256.88	202	1586	5544	860	148	942	538	2336	1926	1677	4411	2417	131	3155	812	212	1729	4601	1729	1725	LOC100578023	FMRFamide-related neuropeptides-like	0.9546
724178	0.00329977	0.115037	1257.53	203	5689	1600	318	2128	6753	7061	162	865	6183	3569	82	3055	1984	50	501	2293	572	2289	2291			0.9089
100577980	0.00331687	0.115066	1258.19	204	5860	6301	940	36	978	4759	220	5730	1378	920	242	4118	2394	233	702	2082	2408	2079	2078	LOC100577980	uncharacterized LOC100577980	0.91
725099	0.00334435	0.115194	1259.29	205	290	2958	2362	301	591	1541	6061	4128	31	373	6843	1269	1814	2106	492	6836	1806	5873	420	SpdS	spermidine synthase	0.8973
550683	0.00335312	0.115194	1259.66	206	6997	6	6617	1053	6997	6444	966	1136	3772	6171	852	1260	111	1627	6369	1832	7.5	6644	2115	SPH42	serine protease homolog 42	NA
724865	0.00340585	0.115289	1261.72	207	188	4778	6986	786	6652	4006	7060	6837	75	99	514	4606	4464	539	79	5171	5729	956	138	LOC724865	ABC transporter G family member 20-like	NA
726935	0.00340588	0.115289	1261.72	208	176	785	1250	227	1008	2472	1324	5594	2218	182	3381	5997	1676	3336	401	2375	2025	736	1763	CCAPR	cardioacceleratory peptide receptor	0.9459
726240	0.0034165	0.115289	1262.13	209	4405	1571	2311	2663	832	990	32	95	4031	5883	3398	5860	2962	4511	4899	2548	729	16	851	LOC726240	uncharacterized LOC726240	NA
551737	0.00342241	0.115289	1262.39	210	6793	448	43	2149	4522	4578	693	85	6696	6610	2237	1342	319	2197	6533	197	1438	1964	721	Syn	synapsin	0.892
100577586	0.00343733	0.115289	1262.99	211	7002	5492	2211	1261	74	1699	6	5754	7069	699	647	3753	780	4855	26	2829	6794	2826	2828	LOC100577586	uncharacterized LOC100577586	0.9893
726411	0.00347495	0.11564	1264.49	212	499	5763	1916	1627	329	339	1179	5095	5184	323	3643	2323	6289	3948	390	62	3755	1476	305	LOC726411	hemicentin-1-like	0.8606
408906	0.00348386	0.11564	1264.84	213	6405	6193	537	11	56	12	4308	1773	4515	5670	440	6584	6281	604	4981	395	4567	4913	5813	Mctp	multiple C2 domain and transmembrane region protein	1.1062
410484	0.00349682	0.11564	1265.36	214	6115	2125.5	28	230	6408	6831	2365	6588	5156	1676	64	262	3387	117	184	1282	5112	3594	6160	LOC410484	trehalase	1.0277
551223	0.00355218	0.116674	1267.46	215	1165	5626	2201	130	2687	2659	2813	7054	2441	352	36	2331	6744	36	545	3926	3872	6950	337			1.1358
413371	0.00357649	0.116674	1268.38	216	4852	4054	592	2856	867	107	2650	2693	5174	2222	2388	3283	1401	2228	1620	18	901	725	776	Dad	daughters against dpp	0.8582
551197	0.00357755	0.116674	1268.42	217	3133	231	7029	5885	4949	7055	721	2688	19	3134	43	2872	5836	93	3133	7045	257	5910	338	CYP6AS15	cytochrome P450 6AS15	1.0229
408544	0.00364291	0.117359	1270.92	218	459	1271	1003	2794	4170	1997	1770	1029	5315	103	4558	6895	3475	2393	50	6194	52	254	6554	lox2	lysyl oxidase-like 2	0.9731
727416	0.0036455	0.117359	1271.01	219	51	6620	3231	253	173	2875	3083	4460	2435	318	4593	1286	6158	3296	104	5570	167	2369	2372	LOC727416	uncharacterized LOC727416	1.4101
406099	0.00364828	0.117359	1271.12	220	1565	3185	4021	6043	310	1706	69	414	371	1582	1330	409	32	3372	3423	6341	4484	5815	2674	RpL32	ribosomal protein L32	0.8195
552600	0.00378296	0.120711	1276.11	221	3774	6254	1840	4757	3345	441	6553	200	6	6259	136	6656	170	281	6421	6063	6706	921	659	LOC552600	gamma-interferon-inducible lysosomal thiol reductase-like	1.2422
724187	0.0037866	0.120711	1276.25	222	1679	4585	5884	1414	2001	262	5612	2416	16	492	6602	2992	149	5875	95	2343	1364	2338	2341	LOC724187	leucine-rich repeat neuronal protein 3-like	1.1836
100577413	0.00382525	0.121396	1277.69	223	1203	923	1782	61	2331	78	395	4134	2248	6194	659	2469	3822	941	6721	2132	189	6250	2129	Or28P	odorant receptor 28 pseudogene	NA
408275	0.00392074	0.123809	1281.12	224	5840	2257	100	195	4598	4736	3489	4309	6314	4197	117	2499	4337	232	2811	160	1741	2113	102	LOC408275	uncharacterized LOC408275	1.0119
408411	0.00393627	0.123809	1281.66	225	5829	5300	27	2610	6291	6984	196	472	1089	1078	1134	916	1017	488	1869	2000	6152	717	1264	LOC408411	transcription factor SOX-2-like	0.9406
725335	0.00397351	0.124427	1282.99	226	1823	6102	504	2628	6874	5132	99	6687	329	300	5362	4776	6888	3019	935	3031	5622	79	5	CYP334A1	cytochrome P450 334A1	1.0872
410563	0.00401436	0.124994	1284.4	227	6297	193	310	1487	2926	330	2605	3431	5223	1219	3193	493	1893	2626	1995	2908	216	61	6312	LOC410563	uncharacterized LOC410563	1.1237
724827	0.00402693	0.124994	1284.83	228	1088	2289	5811	6679	513	2582	1	84	4290	996	6578	263	983	6202	3514	6808	390	5800	4460	LOC724827	NADH dehydrogenase [ubiquinone] 1 beta subcomplex subunit 7-like	1.6038
727193	0.00409652	0.126599	1287.2	229	1513	5432	1865	99	335	25	7064	6942	594	4586	4604	59	3229	1689	2038	5238	4433	2766	368	LOC727193	pancreatic triacylglycerol lipase-like	0.9493
408272	0.00423524	0.129761	1291.83	230	3099	749	6740	143	2515	6963	912	2954	3137	302	129	6968	2306	238	216	6462	107	3152	5585	LOC408272	monocarboxylate transporter 9-like	1.1046
411209	0.00423552	0.129761	1291.84	231	5888	5774	138	206	40	766	4787	25	676	4594	800	5810	1013	1286	4765	4126	5278	2776	6757	LOC411209	uncharacterized LOC411209	0.9871
725932	0.00431344	0.131179	1294.34	232	6093	6397	2837	264	783	20	6218	5808	3270	246	1271	3173	114	480	598	1968	7017	2374	2342	Cpap3-c	cuticular protein analogous to peritrophins 3-C	0.8245
408888	0.00431888	0.131179	1294.53	233	5960	1236	625	762	1405	465	2116	4975	6544	1732	174	1393	6793	330	249	2266	1682	4349	220	LOC408888	leucine-rich repeats and immunoglobulin-like domains protein 1-like	0.8666
408777	0.00435737	0.131782	1295.79	234	6935	190	915	4048	875	167	1060	673	5124	6263	5263	167	2989	5588	6175	596	124	2371	530	NompC	no mechanoreceptor potential C	0.9077
552771	0.0044411	0.133743	1298.51	235	677	549	7062	55	1268	6795	4082	6283	2170	1675	83	626	2607	251	572	7015	1598	945	5988	LOC552771	hydroxyacid oxidase 1-like	0.996
724780	0.00459682	0.137846	1303.42	236	165	1672	197	5733.5	6822	592	175	796	1739	6632	4246	759	2576	3421	6909	11	963	6394	5719	LOC724780	G-protein coupled receptor Mth2-like	1.2735
409649	0.0046315	0.1383	1304.48	237	1979	961	5089	1717	3527	5353	3198	5647	322	363	454	4220	5802	202	135	1031	2169	639	544	LOC409649	solute carrier organic anion transporter family member 5A1-like	0.9213
411552	0.00475676	0.141444	1308.34	238	830	114	1638	817	6427	5166	1783	6099	2420	348	264	6927	588	327	2987	33	6803	7015	2592			0.843
726601	0.0047817	0.14159	1309.12	239	5202	160	6925	142	3301	4936	7050	6485	1382	2011	37	3798	7076	102	1504	1176	433	1896	669	LOC726601	transferrin-like	1.0599
552401	0.00480961	0.141823	1309.95	240	678	1880	6995	701	1866	5958	2403	672	6622	218	172	652	4898	615	131	4966	3217	3464	426	LOC552401	protein cueball-like	1.2006
726677	0.00488744	0.14352	1312.26	241	35	373	4504	2452	207	1351	1751	4308	4217	719	4250	6459	3495	3925	7036	101	675	451	2326	LOC726677	uncharacterized LOC726677	0.9879
408880	0.00497642	0.145529	1314.82	242	5350	2071	1089	1038	815	1534	919	1364	7001	777	3492	1157	3695	1695	1157	5248	1595	77	90	Gycbeta1	guanylate cyclase, soluble, beta 1	0.8858
724365	0.00504824	0.146995	1316.95	243	242	6876	5722	6466	34	455	27	106	5608	372	5544	2979	390	6443	476	7007	6741	5678	6207	LOC724365	UPF0539 protein CG14977-like	0.8906
409911	0.00506808	0.146995	1317.53	244	664	4834	4619	737	4942	2857	5395	5697	2041	2690	49	1438	82	46	1918	5560	2364	1697	637	ERp60	ERp60 protein	0.927
727593	0.00513287	0.148267	1319.36	245	5052	3512	2975	64	448	4419	1359	172	6087	4850	19	4745	1575	23	5915	3705	1709	5973	5742	LOC727593	glucuronosyltransferase	1.268
100577019	0.00517537	0.148887	1320.56	246	6493	423	1332	2949	167	6933	858	1914	4332	5989	70	671	4604	210	5576	2423	103	2419	2421	LOC100577019	protein quiver-like	0.8393
724803	0.00522837	0.149802	1322.03	247	6379	41	3864	91	1052	2698	1394	1780	3031	6689	2538	5973	5940	2605	6454	66	300	950	538	LOC724803	membrane metallo-endopeptidase-like 1-like	1.3043
726268	0.00533086	0.151867	1324.85	248	5524	2137	6977	233	6779	3399	1126	6477	2197	385	251	106	5170	880	5136	2627	166	774	366	LOC726268	uncharacterized LOC726268	1.1529
551280	0.00534337	0.151867	1325.19	249	5915	3975	1469	5228	419	2191	857	1034	1646	1488	6054	6754	4498	5022	2163	205	4437	14	23	fusl	fuseless	0.9151
411071	0.00545654	0.154167	1328.21	250	218	195	5901	3476	6477	3958	52	463	5134	190	5705	2591	267	6610	247	1234	1343	5846	6707	LOC411071	dnaJ protein homolog 1-like	0.8823
726046	0.00546782	0.154167	1328.51	251	5552	5482	2022	497	2033	464	771	5891	1812	507	3396	1407	923	3230	511	1625	1647	159	592			NA
413556	0.0056853	0.159662	1334.16	252	4460	349	3788	1886	6811	1234	5960	6896	255	3004	1897	2751	2774	715	618	5735	200	163	68	LOC413556	uncharacterized LOC413556	0.9761
726162	0.00573062	0.159945	1335.37	253	6066	715	1585	1492	750	1363	1265	1861	1621	2194	3475	965	689	5162	256	1655	201	1655	1650	Gsc	goosecoid	0.9092
413785	0.00574963	0.159945	1335.86	254	5004	4126	973	194	4287	5483	4412	4036	6950	1291	44	1641	434	66	556	1648	1176	4123	1823	LOC413785	peptidyl-prolyl cis-trans isomerase FKBP14-like	0.951
726189	0.00576318	0.159945	1336.21	255	313	7000	644	3109	2473	2444	458	1894	5512	253	1952	6418	3089	3684	176	6864	126	472	750	LOC726189	uncharacterized LOC726189	NA
552145	0.00578576	0.159945	1336.79	256	450	2368	5791	921	6212	5909	6682	6778	840	869	55	2356	2925	45	843	800	2717	1680	686	LOC552145	repressor of RNA polymerase III transcription MAF1 homolog	0.8066
725249	0.00586873	0.161607	1338.89	257	43	4609	5280	6150	1148	504	1198	3226	575	19	3933	340	6432	4536	74	2442	5417	6047	7049			NA
410386	0.00606442	0.166348	1343.81	258	5659	628	697	2976	268	3279	427	1182	5261	1915	2895	14	1721	3605	4153	853	354	4071	6490	tok	tolkin	0.9083
551803	0.0061767	0.168774	1346.59	259	2484	3865	1589	2041	394	5083	645	2706	1830	668	2041	5422	3832	2041	900	58	1169.5	256	1586			NA
100576167	0.00621854	0.169264	1347.6	260	213	692	3858	2983	3908	152	1072	3969	2498	528	6390	4072	1760	5986	167	2150	113	2145	2146	LOC100576167	uncharacterized LOC100576167	1.7417
411570	0.00629406	0.170663	1349.42	261	3658	2832	429	407	6613	6940	6267	6785	5297	1383	142	1114	518	105	1691	317	710	5405	649	LOC411570	TPPP family protein CG4893-like	1.0013
411658	0.00636154	0.171416	1351.01	262	2133	6181	4813	1368	281	5	1165	3364	3457	1678	1790	50	1822	3676	3672	3036	6442	521	4884			0.8961
411184	0.00638131	0.171416	1351.48	263	293	6704	1732	9	6980	3688	2185	861	6707	87	239	458	6552	1472	6223	5664	981	2293	4222	TpnT	troponin T, skeletal muscle	NA
413054	0.00639938	0.171416	1351.9	264	6241	878	1031	2137	1451	119	296	347	5663	1822	2973	3255	2720	3294	1319	354	2789	1262	977	LOC413054	uncharacterized LOC413054	0.9194
412892	0.00642326	0.171416	1352.46	265	6832	4514	7065	124	306	6582	3527	3240	5818	6605	29	1387	5671	26	2076	6954	1325	2859	40			NA
724464	0.0064534	0.171416	1353.14	266	17	2828	1834	4438	16	511	3164	6303	3708	7043	3550	293	564	4857	7067	3813	2827	365	2371	LOC724464	cuticular protein	0.9549
725701	0.00646716	0.171416	1353.46	267	1366	4570	6920	361	3307	6993	1546	2939	170	1700	96	4716	2627	28	387	807	6429	1441	6890	LOC725701	vesicular glutamate transporter 2.1-like	NA
552447	0.00666237	0.175931	1357.99	268	19	6894	2549	648	5916	6098	6973	6937	2392	144	1075	5229	678	564	109	4764	2388	941	1027	LOC552447	clavesin-2-like	1.0754
406105	0.00670619	0.17643	1358.97	269	7067	7064	1545	418	366	129	6215	7062	2203	94	89	3017	2366	62	6974	1009	7063	4598	2727	LOC406105	esterase A2	1.2157
724899	0.00679634	0.17814	1361	270	60	3251	1305	4862	6893	6838	647	1112	143	63	1275	6872	2405	3383	75	7014	656	5487	6846			1.0784
409260	0.00683753	0.178558	1361.92	271	3511	1023	6742	224	5199	4249	5772	6970	336	449	108	462	1242	217	177	5188	5118	5049	1525	LOC409260	epidermal retinol dehydrogenase 2-like	1.1359
100578744	0.0068962	0.178698	1363.24	272	171	5135	2048	473	7037	5268	1366	3101	3262	66	2012	534	2091	2110	29	2354	7014	2349	2351	LOC100578744	apolipoprotein D-like	1.0487
410689	0.00690243	0.178698	1363.38	273	6547	633	48	1079	515	1268	3658	240	6099	2812	1382	1556	405	929	6017	2806	3899	770	4173	LOC410689	ELAV-like protein 2-like	0.9005
410732	0.0069476	0.178698	1364.39	274	6702	186	44	692	4414	1440	1636	5793	7062	5798	255	104	4395	465	6326	284	1530	4646	5653	LOC410732	3-phosphoinositide-dependent protein kinase 1-like	0.9025
551115	0.00697735	0.178698	1365.02	275	6398	100	448	1181	1211	1676	3860	3235	5548	1866	633	5329	2117	416	4167	1346	146	5682	301	LOC551115	uncharacterized LOC551115	NA
552130	0.00699154	0.178698	1365.32	276	240	431	2506	80	2546	2518	2189	6650	6166	480	347	6156	1881	484	253	5910	922	5101	4737	LKR	lysine ketoglutarate reductase	0.8893
408905	0.0069944	0.178698	1365.38	277	6605	83	615	3255	4376	178	209	246	4708	6455	375	736	3447	2339	2647	1015	2562	4611	3937	LOC408905	uncharacterized LOC408905	0.9379
724221	0.00715156	0.182056	1368.84	278	865	2856	5975	6950	1945	1920	4	757	2373	554	6955	63	279	6741	1999	6959	2854	2752	2838			1.377
100577745	0.0071996	0.182622	1369.87	279	1176	1487	3672	346	640	6129	506	348	4523	152	4026	6483	1304	3924	405	2009	856	2008	2006			NA
413582	0.0072856	0.183841	1371.75	280	5431	3585	233	4615	3786	5858	307	354	6771	760	2809	5975	296	2397	560	222	1761	238	2518	LOC413582	allatostatin-A receptor-like	0.9518
414009	0.00729962	0.183841	1372.07	281	233	361	3947	6365	1782	2728	473	1819	2135	518	5397	563	950	5231	309	3172	1089	4530	571	LOC414009	microprocessor complex subunit DGCR8-like	0.8469
410347	0.00750846	0.186971	1376.48	282	5947	122	4105	599	325	2420	1193	1942	4640	1373	1635	3691	6203	2238	268	191	207	3431	6867	Bgb	big brother	1.0191
100577289	0.00752038	0.186971	1376.73	283	744	257	4715	900	225	1909	1123	1366	4801	411	2506	6252	3366	2035	5105	1994	95	1993	1992			NA
411021	0.00752898	0.186971	1376.92	284	130	5404	140	6501	5855	5233	6398	6681	587	91	3432	210	3019	1611	652	1941	1924	750	1522	LOC411021	UDP-glycosyltransferase	1.1963
726848	0.00752956	0.186971	1376.93	285	6110	493	4516	5504	5381	642	7010	6852	3	6450	6210	54	3899	5471	277	3771	17	3775	3781	Hex70a	hexamerin 70a	NA
410562	0.00765978	0.18952	1379.63	286	1259	840	94	5203	3814	6729	306	4638	5060	294	4667	4446	5116	6050	398	7	514	5454	3218			0.8398
727190	0.00768577	0.18952	1380.15	287	6910	4474	1101	946	159	290	483	7076	314	4815	303	3194	6929	485	6627	709	335	2516	4611			NA
408278	0.0077533	0.190131	1381.51	288	6511	2490	1045	2849	9	49	1707	1378	2825	6530	1584	305	3486	1903	4372	1982	2022	1343	6664	Drl2	derailed 2	0.9919
410734	0.00776428	0.190131	1381.74	289	7060	4194	186	96	3793	315	3442	6526	946	2617	5998	3294	1913	5711	2617	1238	142	250	534	GMCOX12	GMC oxidoreductase 12	1.3214
411381	0.00787889	0.191798	1384.03	290	7029	3043	1357	2558	5619	4817	4453	26	210	7050	451	654	5277	1576	7029	73	6901.5	146	1100	LOC411381	caspase-like	1.4937
550828	0.00788655	0.191798	1384.18	291	417	2676	6832	601	2831	6496	7016	4699	521	1839	663	698	3405	934	363	6923	2100	224	104	LOC550828	elongation of very long chain fatty acids protein AAEL008004-like	1.0327
409469	0.00813237	0.195098	1389.02	292	3199	5996	4789	5822	6547	652	1692	3713	6120	39	1880	55	98	674	1050	6223	1025	5432	605	Cyp4g11	cytochrome P450 4G11	0.9353
551131	0.00815517	0.195098	1389.48	293	1046	1603	4043	1362	1012	1596	1484	577	1729	2434	1769	864	291	2219	3154	2034	1603	501	1895	Max	protein max	0.8266
411062	0.00816049	0.195098	1389.58	294	820	468	2767	5692.5	3022	2539	2720	332	2179	1040	2100	483	535	1947	3063	1228	347	2010	1971	CycK	cyclin K	0.8783
408299	0.00817619	0.195098	1389.87	295	2166	485	4235	101	3474	2993	64	7057	7024	2322	146	6541	6319	1219	444	677	181	5844	6468	LOC408299	purine nucleoside phosphorylase-like	0.9555
[truncated: 6,782 more rows]

## Sheet: ST3 Diff. regulated genes
NCBI_ID	pvalue	bh_corr_pvalue	rank_product	rank_of_rankproduct	dataset1	dataset2	dataset3	dataset4	dataset5	dataset6	dataset7	dataset8	dataset9	dataset10	dataset11	dataset12	dataset13	dataset14	dataset15	dataset16	dataset17	dataset18	dataset19	gene_name	description	evolutionary_rate
[truncated: 7,077 more rows]

[truncated: 12 more sheets: ST4 Dir. ranks - Nosema UP, ST5 Dir. ranks - Nosema DOWN, ST6 GOslim - Nosema UP, ST7 GOslim - Nosema DOWN, ST8 Dir. ranks - Var-Virus UP, ST9 Dir. ranks - Var-Virus DOWN, ST10 GOslim - Varroa-Virus UP, ST11 GOslim - Varroa-Virus DOWN, ST12 Hub genes, ST13 Immune network genes, ST14 Immune genes list, ST15 Description experiments]
